# Supplementary material for: Patterns of Brain Maturation in Autism and Their Molecular Associations
Source: JAMA Psychiatry. 2024 Oct 16;81(12):1253–64. doi: 10.1001/jamapsychiatry.2024.3194 (PMC11581727; doi:10.1001/jamapsychiatry.2024.3194)
Supplement: Supplement 2. — eTable 10. For Each Participant, for Each Glasser Region, This Includes the Average Cortical Thickness (Presented Separately for the Left and Right Hemisphere) eTable 11. For Each Participant, for Each Glasser Region, This Includes the Average Surface Area (Presented Separately for the Left and Right Hemisphere) eTable 12. Across Groups and Participants, for Each Glasser Area, This Includes the Average Loading (Presented Separately for Each Feature and Hemisphere) eTable 13. Across Groups and Participants, for Each Glasser Region, This Includes the Average Loading (Presented Separately for Each Feature and Each Hemisphere) [file jamapsychiatry-e243194-s002.xlsx]

## Sheet: data_dictionary
Pretzsch CM, Arenella M, Lerch JP, et al; EU-AIMS LEAP Group. Patterns of brain maturation in autism and their molecular associations. JAMA Psychiatry. Published online October 16, 2024. doi:10.1001/jamapsychiatry.2024.3194
This supplemental material has been provided by the authors to give readers additional information about their work.
eTable 10	For each participant, for each Glasser region, this includes the average cortical thickness (presented separately for the left and right hemisphere). Resid refers to 'residuals', i.e., values that are corrected for age, sex, site, etc., (please refer to methods for more information regarding the statistical models).
eTable 11	For each participant, for each Glasser region, this includes the average surface area (presented separately for the left and right hemisphere). Resid refers to 'residuals', i.e., values that are corrected for age, sex, site, etc., (please refer to methods for more information regarding the statistical models).
eTable 12	Across groups and participants, for each Glasser area, this includes the average loading (presented separately for each feature [cortical thickness and surface area] and each hemisphere [left and right]).
eTable 13	Across groups and participants, for each Glasser region, this includes the average loading (presented separately for each feature [cortical thickness and surface area] and each hemisphere [left and right]).
				Note: Glasser region refers to one of the 360 regions defined by Glasser et al., whereas Glasser area refers to one of the 44 areas defined by Glasser et al.

## Sheet: eTable10
GroupBinary	region	1_ROI	10d_ROI	10pp_ROI	10r_ROI	10v_ROI	11ROI	13ROI	2_ROI	23c_ROI	23d_ROI	24dd_ROI	24dv_ROI	25_ROI	31a_ROI	31pd_ROI	31pv_ROI	33pr_ROI	3a_ROI	3b_ROI	4_ROI	43_ROI	44_ROI	45_ROI	46_ROI	47m_ROI	47ROI	47s_ROI	52_ROI	55b_ROI	5m_ROI	5mv_ROI	5ROI	6a_ROI	6d_ROI	6ma_ROI	6mp_ROI	6r_ROI	6v_ROI	7Am_ROI	7AROI	7m_ROI	7PC_ROI	7Pm_ROI	7PROI	8Ad_ROI	8Av_ROI	8BM_ROI	8BROI
	area	6	20	20	19	19	20	20	6	18	18	7	7	19	18	18	18	19	6	6	6	9	21	21	22	20	21	20	12	8	7	7	7	8	8	7	7	8	8	16	16	18	16	16	16	22	22	19	22
	area_label	somatosensory_motor	orbital and polar frontal cortex	orbital and polar frontal cortex	anterior cingulate and medial prefrontal cortex	anterior cingulate and medial prefrontal cortex	orbital and polar frontal cortex	orbital and polar frontal cortex	somatosensory_motor	posterior cingulate cortex	posterior cingulate cortex	paracentral lobular and mid cingulate cortex	paracentral lobular and mid cingulate cortex	anterior cingulate and medial prefrontal cortex	posterior cingulate cortex	posterior cingulate cortex	posterior cingulate cortex	anterior cingulate and medial prefrontal cortex	somatosensory_motor	somatosensory_motor	somatosensory_motor	posterior opercular cortex	inferior frontal cortex	inferior frontal cortex	dorsolateral prefrontal cortex	orbital and polar frontal cortex	inferior frontal cortex	orbital and polar frontal cortex	insular and frontal opercular cortex	premotor cortex	paracentral lobular and mid cingulate cortex	paracentral lobular and mid cingulate cortex	paracentral lobular and mid cingulate cortex	premotor cortex	premotor cortex	paracentral lobular and mid cingulate cortex	paracentral lobular and mid cingulate cortex	premotor cortex	premotor cortex	superior parietal cortex	superior parietal cortex	posterior cingulate cortex	superior parietal cortex	superior parietal cortex	superior parietal cortex	dorsolateral prefrontal cortex	dorsolateral prefrontal cortex	anterior cingulate and medial prefrontal cortex	dorsolateral prefrontal cortex
	reg	L_1_ROI	L_10d_ROI	L_10pp_ROI	L_10r_ROI	L_10v_ROI	L_11l_ROI	L_13l_ROI	L_2_ROI	L_23c_ROI	L_23d_ROI	L_24dd_ROI	L_24dv_ROI	L_25_ROI	L_31a_ROI	L_31pd_ROI	L_31pv_ROI	L_33pr_ROI	L_3a_ROI	L_3b_ROI	L_4_ROI	L_43_ROI	L_44_ROI	L_45_ROI	L_46_ROI	L_47l_ROI	L_47m_ROI	L_47s_ROI	L_52_ROI	L_55b_ROI	L_5L_ROI	L_5m_ROI	L_5mv_ROI	L_6a_ROI	L_6d_ROI	L_6ma_ROI	L_6mp_ROI	L_6r_ROI	L_6v_ROI	L_7AL_ROI	L_7Am_ROI	L_7m_ROI	L_7PC_ROI	L_7PL_ROI	L_7Pm_ROI	L_8Ad_ROI	L_8Av_ROI	L_8BL_ROI	L_8BM_ROI
ASD	1	0.905369	-1.32182	-0.447681	0.520467	1.33013	1.23223	1.26489	-2.16682	-0.577713	1.3813	-1.39442	-1.96741	1.0793	0.448617	0.236703	0.215522	1.18858	0.267546	-0.508145	0.340328	0.426758	-0.24198	-0.964737	-1.74679	0.617563	0.17406	2.07122	-1.96913	-0.809135	2.73434	-0.462681	-1.73095	-2.1485	-1.48276	-0.626211	-1.57384	-0.28039	-0.274918	1.84262	1.63212	0.0978808	-0.23953	1.17974	1.82277	0.427203	-1.82257	1.50421	-0.336685
ASD	2	-2.58978	-5.25471	-7.39777	-1.49183	-1.5586	-1.60393	-3.29337	0.599488	1.45226	1.10733	-1.42848	-0.674875	0.22563	3.00507	0.229502	1.95027	-0.473384	0.0149381	-0.552693	-2.30849	1.95701	-0.69458	-0.567293	1.96621	0.025789	-3.12825	0.944465	-0.0572407	-2.87465	-0.676396	-0.147364	-0.0955488	2.82468	-0.351347	1.88167	0.882306	2.16526	-1.00563	-0.290336	0.386612	0.378874	1.97508	2.0856	0.549041	0.365422	0.706428	0.843712	-1.24245
ASD	3	-1.19415	1.52082	0.526425	1.78147	1.81782	0.168671	-0.159123	-0.302947	0.653828	-0.756399	-0.192137	-0.961752	1.59069	-1.13692	-0.428353	-0.95942	-1.33059	-1.64988	-1.63778	-0.0707346	-0.0129347	2.84867	3.42764	-0.758114	2.67963	2.99945	2.45268	1.38797	0.559406	-3.08938	-1.80744	-0.537538	-0.931386	-0.128517	-0.625436	0.436497	0.334109	0.595355	-1.12074	-3.12059	-1.13615	0.166293	-3.59175	-2.53569	-1.63738	2.47029	0.483256	0.208502
ASD	4	-0.743693	-2.38327	-1.73275	-0.413333	0.536898	-4.01348	1.92738	-0.801373	-2.79214	-0.358676	-1.06231	-2.3338	0.337364	-1.36149	-4.99354	-3.59156	2.02457	-1.56478	-0.720834	-0.408415	0.565777	1.05568	0.350064	1.04826	-0.380249	-0.716003	1.52476	-1.10308	-2.17824	-2.91083	-1.46968	-4.07647	-1.54229	-0.37309	0.070728	-1.34064	0.516742	0.0161298	-1.22148	-1.07679	-3.5135	0.556743	-3.24436	-6.01023	-3.1184	-0.341727	-0.00963109	-0.945979
ASD	5	-1.05685	-0.473719	-3.4416	-6.28732	-2.05573	-4.34415	-3.63943	1.37769	2.19822	0.413852	2.88704	1.67152	-1.8224	1.34466	1.92155	2.60315	0.237394	0.645956	-0.0912044	-0.125013	-5.47513	-2.24079	-1.20465	0.101543	-0.695177	-0.433117	-1.56777	-5.78501	1.19768	1.12666	1.72973	2.53324	2.26149	0.40029	-0.555795	-0.159234	-2.28237	-3.23192	0.127779	1.67284	1.11815	0.895539	-0.040417	-1.61029	0.635377	1.27362	0.333385	0.630137
ASD	6	0.183271	1.86159	0.876339	1.18104	1.91733	-0.167482	-0.322114	0.57154	-1.95956	0.463655	-0.0986192	-0.878435	1.08434	-1.12739	-0.771806	0.682656	0.574934	0.643212	-1.5347	0.939507	3.23578	1.9614	3.49238	1.41681	2.00599	0.421191	0.396135	-0.261446	3.90983	-1.50582	-0.00770614	-2.62916	0.618535	2.86769	2.32103	1.73166	0.368252	1.90302	-2.22122	-0.697634	-0.685911	1.77584	-1.11841	-1.09569	1.4131	2.42885	3.07622	3.88802
ASD	7	0.450378	-0.744527	-1.52922	3.53189	-0.51452	-2.83662	-2.39269	-1.9478	0.860033	2.00114	2.43515	2.05917	-1.85975	1.25337	1.51321	1.36877	-0.731629	1.94188	2.34419	3.32605	0.705464	-3.56288	-0.53996	0.185245	0.249725	-5.39959	0.287496	-1.88551	3.26275	0.834829	1.69057	0.432605	4.04713	4.48182	6.37049	2.13327	0.882325	-1.82548	-1.36358	-1.48289	0.705723	3.69011	-2.90938	-1.56754	2.1884	-0.777448	2.4196	0.740893
ASD	8	0.741178	0.187032	0.976879	1.25013	0.521082	1.23259	-0.594644	1.54651	1.34659	1.22187	0.566384	0.054411	-0.521705	-0.00470231	1.5977	1.1395	0.452981	-0.103438	1.19556	-0.261064	-1.54083	-0.263734	0.23998	0.576881	-0.437942	-0.993757	-2.45554	0.893678	1.01838	1.61623	1.08716	1.64943	1.37871	1.03295	1.25247	0.291331	0.422326	-0.167152	1.25763	1.04458	2.53935	0.225454	0.60339	-0.909209	-0.728616	-0.242867	-0.507573	1.41328
ASD	9	4.16267	1.50496	-7.90021	0.657775	-2.91861	-5.02935	0.0808285	2.26692	-1.78026	-1.09406	-0.151976	-3.55969	-3.08007	1.81772	1.35497	0.225128	1.10444	3.00865	9.35305	-4.25076	-3.38102	1.54686	-3.47173	-2.98116	-4.69369	-4.17849	-2.93074	0.70175	-4.43694	-6.63176	-2.81129	0.868845	-1.57983	-2.96492	-0.627534	-3.16341	-2.81263	0.720396	1.90414	3.57788	3.34893	-1.22545	3.40085	3.35454	-3.98495	-2.86294	1.47637	-3.45921
TD	10	-0.30079	0.553412	-4.26446	-2.14822	-2.67657	-1.88229	-1.64073	0.0845478	1.20373	0.311556	-1.39441	0.500207	-2.31248	0.891568	1.77505	2.01586	2.40209	-0.213929	0.957484	0.0986111	-2.99873	-2.51248	-5.35263	-0.110737	-5.42413	-5.29483	-4.27919	-1.43442	0.338578	-2.73396	-1.78898	1.71888	0.90918	0.0141677	2.15575	0.584657	-2.84099	-2.04684	-1.25365	-0.977467	1.2845	-0.245194	-0.943953	0.326444	0.969741	0.564075	-0.389838	-0.969305
TD	11	-0.870895	-1.19504	-1.43821	-4.72777	-4.61545	-3.00056	-4.49629	-0.394309	0.300518	0.596423	3.68695	3.03319	0.279614	-1.12711	5.38444	5.82974	0.0917536	-1.80932	0.947353	-2.09716	0.656639	-1.68518	-7.24481	-4.76944	-5.28227	-1.73053	-1.82139	2.26995	1.01804	2.36734	-2.45403	2.37645	0.088344	-1.10248	2.86443	1.27489	-0.536161	0.172627	1.04157	2.40247	3.8687	0.173468	0.406535	2.70878	-0.138653	-0.192888	0.207374	1.09552
ASD	12	6.26884	-14.4156	-12.6619	11.6053	1.97632	22.9175	19.6079	27.8107	16.8193	2.40712	1.92363	8.46558	30.3505	0.87243	10.8244	-4.18055	13.6081	-5.31523	9.39118	-10.4597	-37.5282	-47.1156	-5.40705	-9.37258	-3.72829	15.8201	8.79213	-4.47825	-16.0374	7.83437	-17.0488	5.4787	3.73467	3.49814	6.09375	9.85124	-9.5562	-12.6743	1.23822	-9.57343	-6.27367	16.456	-4.36289	3.6629	-8.88996	-20.0628	-13.6992	2.02064
TD	13	-0.00808113	0.918638	4.07734	-2.05721	-2.09718	2.56801	-1.35632	-2.2213	-0.0323983	0.294705	0.0770732	-0.97509	-2.86924	-2.77386	1.6114	0.108073	-1.67595	-2.27776	-0.781593	-1.42671	-1.285	-1.60159	-0.412955	-0.297447	-0.484803	0.990776	-0.0892622	-0.933476	-1.53516	1.02846	0.890097	0.908593	-0.00194814	-2.41865	-1.19788	-1.3607	-1.79615	-1.37352	-0.362561	1.18473	1.60819	-1.74586	2.60471	-0.338037	1.83092	0.291646	1.75676	-2.40109
TD	14	-0.661703	-1.32621	-2.76615	2.4531	1.32664	-2.98795	0.409248	-2.447	0.811451	0.615101	-0.599132	-1.76107	-1.22226	-0.2482	-0.205908	-0.995281	0.588853	-0.130242	-1.99867	1.29293	0.025833	-0.172257	1.61431	-2.51229	0.016568	-2.01078	0.320373	-0.0243901	-1.40961	-1.27199	-0.294947	0.376113	-0.965149	-0.137726	0.52517	-0.576766	0.0980697	-0.210366	-0.352017	-1.05175	-0.474014	-2.23769	-2.29207	-2.19803	2.69104	2.19745	1.83034	0.120085
ASD	15	0.684657	2.10979	0.501867	1.59739	1.14207	0.052229	0.491064	0.252821	0.468917	2.84242	-2.75125	-1.58851	-0.290885	0.352779	-1.6994	-1.72254	0.686036	-0.246205	1.31979	1.59354	-0.855763	0.0851199	0.514647	-2.12504	-0.937148	-1.84696	-0.591361	-2.40838	0.280353	1.81171	1.27957	-1.18316	-1.06518	2.33466	1.35087	0.058678	-1.98485	-1.81731	-1.96552	0.483047	0.132036	-2.04517	1.61814	-1.39431	-0.308064	-1.81472	2.70877	1.73934
TD	16	0.812187	0.768491	-3.31863	1.54952	0.823659	0.724712	1.3805	-4.07421	-0.734352	1.20396	-4.26973	-2.65311	1.45812	1.56454	0.182741	1.12387	1.21712	-1.96718	-0.988924	-1.02122	3.45439	3.93241	1.06796	-6.94511	0.723568	1.97826	-3.29892	0.670982	-0.0753922	-0.783074	-2.86014	-5.06571	-3.41167	1.82895	-0.771267	-0.900397	2.88787	2.03472	-1.01046	0.823726	1.2453	-1.03645	-0.554182	3.02448	-0.934347	-0.0674523	-1.46698	-1.18007
ASD	17	1.2745	2.2349	7.67113	4.64639	3.32243	8.12215	1.35337	-0.0430148	0.497506	1.50099	-0.776636	1.2433	-0.325696	-1.08231	1.88136	1.55959	-0.291012	-0.678437	0.899817	0.67184	1.71848	4.93003	3.55327	4.23908	4.06941	4.75757	2.44884	-0.448972	-0.315408	0.615057	2.55306	1.28117	-0.667873	1.0644	-0.875307	0.543513	1.41978	0.0908321	-0.276031	0.370114	1.85477	-1.15503	0.245992	3.91353	3.0686	-0.648611	1.54493	2.82102
TD	18	-0.840908	0.828066	0.524074	-1.10408	-1.84567	-0.597371	-3.40746	-0.45332	-0.764136	0.878747	-0.423672	-1.97961	-1.40628	-1.18444	1.53539	1.14391	0.765279	-1.762	-0.111905	-0.949175	-1.07204	-3.53143	-2.85971	0.479621	-3.18273	-2.21981	-1.76164	1.80305	-0.793253	-0.400808	-2.90607	-0.853932	-1.46079	-0.300623	-0.920597	-2.53783	-3.023	1.07842	-0.723716	0.729567	0.18143	2.11972	0.94446	2.30302	1.90331	-0.0426082	0.411588	0.924982
ASD	19	0.165159	-0.333693	1.17713	0.00261937	2.56147	-0.00964297	-2.76786	-1.91476	-1.23021	0.54875	-0.521841	0.947538	-0.947194	-2.12355	-1.77072	-2.5351	0.103766	1.15981	0.934756	1.22386	0.492072	-1.20295	-0.939568	0.127099	-2.33264	-1.99041	-3.32138	-4.69747	-0.329594	0.798867	-0.301973	-2.05508	-0.651158	2.98228	1.26666	3.55565	-2.3526	0.662175	1.03342	0.680912	-0.98857	-0.5165	0.204274	-2.35555	2.72544	1.56021	5.29419	3.04166
TD	20	-0.829978	0.338505	-1.0565	1.16196	-0.559049	0.358569	0.189499	-2.17856	-0.148846	-0.393211	-0.950706	-0.510022	-1.40651	-1.19009	-0.783844	-0.530143	0.883359	0.496622	0.768264	0.701478	-1.66602	1.53445	-0.545157	-0.42899	0.570691	0.490068	-1.15132	-0.186346	-0.0713493	-1.1477	0.726095	-0.765638	-1.35376	0.464611	-1.11295	-1.74906	-0.506498	0.174606	-1.73752	-0.999739	-0.270879	-0.114	-0.675105	-1.48945	-1.31838	0.00113706	-2.08995	-1.23481
ASD	21	3.02513	-1.30178	-1.08064	-1.68281	-1.94242	-2.16364	-0.549624	2.41223	1.3645	0.478273	1.46513	0.393371	-1.37301	0.944241	-0.960996	-0.715275	0.55697	1.51499	1.29183	5.41116	-3.05647	-2.1111	-2.86302	0.454084	-1.50572	-0.403615	-1.11957	-2.3733	5.15672	1.66323	4.88913	3.06657	2.71401	1.00845	1.46446	3.42284	0.0452787	6.34162	1.24484	1.81901	-1.30789	4.87756	0.727202	-1.82353	-0.100304	1.87331	0.338635	-1.19998
TD	22	-0.999373	-1.28678	-1.46503	-4.54515	-0.652703	-3.39919	-2.09117	1.56716	1.0229	0.849792	2.40639	1.05022	-1.83012	1.11591	1.87708	1.42566	0.412262	-1.92708	-1.22873	-1.56674	-2.03224	-2.37608	-3.8238	2.18212	-2.5852	-4.24708	-3.7683	-2.83472	0.0708615	4.2507	-0.671272	-0.21664	1.74522	0.803603	0.330474	0.0894149	-0.980412	-1.26443	6.41152	3.64315	1.22088	1.86633	4.45842	1.09812	0.0224987	1.85804	2.06976	2.34293
ASD	23	4.19335	-2.12413	0.711144	-5.50623	-3.42265	-3.9479	-2.40247	9.39001	1.87602	-1.84597	0.509099	1.06083	-2.23259	-0.144132	1.36378	0.821552	-1.56182	0.343679	2.36988	0.604818	-1.61976	-0.868084	-2.31435	1.61075	-2.36589	-2.38484	-0.343922	-0.515982	3.74005	3.3666	0.88233	4.05625	8.3816	2.66043	3.13907	-0.0484521	2.13651	3.26319	11.1187	3.6676	1.08948	6.70732	6.52322	6.24355	-1.73569	0.805263	1.37321	-2.35383
TD	24	-2.59797	1.3518	0.87062	-1.51184	-0.902074	0.621518	1.4126	-1.49296	-0.90479	0.500445	0.801214	0.410836	-1.35223	-0.577938	-2.91141	-3.82121	-0.156394	2.2272	0.536278	2.28974	2.56142	0.172029	0.875626	3.86057	0.569211	-2.38858	-0.696415	-2.5785	6.2435	-1.36826	0.0273349	-0.32198	1.74242	3.34106	4.32616	3.02077	3.50262	5.91346	-5.39267	-1.9139	-1.94867	-2.30767	-1.4687	-2.26727	3.46043	4.20563	3.31014	2.15097
ASD	25	-0.970303	0.382483	-0.895966	0.448205	0.246986	-0.38807	-1.44351	0.363726	0.195188	1.80999	-0.445345	-0.886122	3.21435	1.70327	-3.30618	-0.0882457	2.85793	0.365717	-1.82667	1.36572	0.94003	2.0401	-1.22212	0.902193	0.372624	-0.558665	0.90656	1.26548	-0.262838	-0.116383	-2.06366	-1.89985	-1.75738	-4.9381	-0.387836	0.47532	1.36742	1.19598	1.78229	1.27748	-0.273669	3.79535	-1.98004	1.81781	0.186852	0.281706	-2.00828	-0.0729927
ASD	26	0.569421	0.368129	0.737886	-0.583604	0.44769	-0.356435	-2.03839	0.00937056	0.679173	1.82515	1.19131	-0.573395	-0.79817	2.32635	0.998106	0.551598	0.774456	0.864419	1.29777	-0.183883	-0.805175	0.441218	-0.190561	-0.215781	1.03344	-0.73664	-0.844454	0.64769	0.618885	0.21269	1.07627	1.30996	-1.47757	0.776549	-0.470578	0.413749	1.01165	0.24881	1.74481	1.52253	-0.208202	1.23284	0.0427053	0.564543	-0.395498	-1.44863	-1.14126	-0.465112
ASD	27	1.03422	-0.230155	-1.94745	-0.0676171	0.341516	-2.54603	-0.324528	1.85267	-1.31711	-0.784571	-1.45826	-0.992351	-0.38097	-0.390747	-4.83505	-4.20949	-1.24659	1.50634	2.74083	-0.490408	-0.869203	0.00347548	-0.652672	1.33231	0.979155	0.643492	0.976224	-0.87614	3.23769	4.26437	2.46627	-1.30992	0.575835	1.87924	-1.74264	-3.18482	0.275178	0.829414	3.23584	2.44666	-3.10489	0.707022	0.0755238	-0.225453	-1.47039	0.697323	-0.2354	-1.23235
ASD	28	0.179727	0.259565	2.04136	3.16181	2.24741	-1.328	-1.36416	0.190508	1.54046	0.742836	-0.0205993	2.06123	0.0972698	-1.83781	-2.67866	-3.99229	0.868861	-1.97473	0.746846	-2.11899	-1.23928	0.378707	0.582858	-0.202041	-0.62405	0.79639	1.36897	-2.63212	-0.328748	1.70038	-2.41878	-0.479042	-1.40281	-4.7243	-1.48483	-0.211458	-0.244653	-0.85828	1.48959	0.866845	-2.17941	-1.44397	2.11237	0.398068	-0.262737	-1.30617	-3.43558	-3.49436
TD	29	-0.102251	0.696101	1.03514	-0.307802	0.0907488	-0.0724981	-0.115474	-1.03297	-0.60935	-3.22644	-2.07497	-1.70437	0.536651	-0.748801	1.08633	0.920402	-1.2861	-0.0856765	2.52723	0.767482	-0.0832892	-0.75432	-0.57919	-1.06989	-2.54583	-1.56756	-1.44099	-1.4968	-1.95072	0.25231	-2.27903	0.30452	0.532254	7.09045	1.64493	2.27757	-2.07724	-3.35682	-0.287599	-0.621171	1.4872	-0.362486	0.222963	-1.2002	-1.30663	-1.61773	-0.999425	-4.67618
TD	30	0.530391	-2.37982	-2.42606	-0.280902	-1.06702	-1.08453	-1.261	-0.600583	-1.25281	-1.05037	-2.93173	-2.01403	-1.31792	-1.17386	1.17483	0.5737	2.29796	-0.477139	-0.641067	1.77863	1.32075	-1.85117	-0.0556552	-3.67682	-1.78051	-1.14612	0.110963	-8.52243	-1.37828	-0.125084	2.16773	-1.64307	-0.571953	1.87099	-2.29358	-0.836343	0.830514	0.460741	0.0345818	2.90259	1.46426	3.80586	2.99712	1.9129	0.588984	0.187709	1.91083	-0.318793
ASD	31	1.85983	1.64917	-0.196137	-0.112899	-0.061679	0.399004	0.824066	0.761218	-0.551248	-0.902946	0.356658	-0.409492	-0.992559	-1.1338	1.32347	0.781282	0.721395	0.0810442	1.60246	-0.0632148	0.052008	0.978286	1.44476	1.59225	-0.578583	-1.85552	1.20504	1.15106	0.370925	1.36371	0.21613	-0.192895	-0.52108	0.932603	-1.63872	-0.21727	1.41671	0.652404	0.490951	0.346629	1.52476	-0.0636915	1.64696	2.00358	0.100745	1.33109	0.579182	-0.16649
TD	32	5.40579	-3.35058	-6.62648	-4.30876	-7.82122	-4.55059	-2.27955	0.808665	-1.66266	-0.331964	-3.58923	-3.28252	-1.08121	-1.25049	-4.48774	-2.9618	-1.09537	-1.00288	2.90791	-0.273085	0.679378	-0.0815923	-0.00381871	10.3254	0.581222	-0.689145	-0.175748	-1.59037	-0.0585684	3.5482	2.54909	-2.02999	-1.62056	2.74545	4.17248	-1.94804	1.39399	2.04008	3.53625	6.22267	-2.54637	-4.76074	3.996	5.7296	8.00622	13.6357	-1.38044	1.23913
ASD	33	-3.57098	-0.673171	0.919739	-1.33539	-1.78325	-0.138308	0.2245	-1.23708	0.254164	0.913926	1.06035	2.74209	-0.931407	-1.88634	-1.64761	-0.278106	3.65203	0.222883	-6.30251	3.05007	-2.25632	0.198202	2.17087	4.68307	2.56356	-0.199418	0.916321	-0.486052	3.55276	-0.102501	1.31397	0.417186	2.81051	2.78583	5.65658	3.43844	1.23914	1.56805	1.70063	0.264302	-2.04846	1.0938	2.36626	-3.07216	4.2341	2.78093	5.2049	4.21655
ASD	34	2.05547	-0.402066	0.749233	0.00371622	0.739065	0.980626	1.29223	-0.26312	0.369425	-2.19887	1.14865	0.914115	-2.29034	-1.64684	1.83861	1.46024	-0.241677	1.20583	1.50703	0.162295	-0.422655	-1.23845	0.856373	-0.0657777	0.0868299	1.91158	0.0758579	0.873205	-0.226304	0.791009	2.16393	2.22187	-1.99361	1.20109	-1.41609	0.436544	-0.0277637	1.538	-0.537912	1.7248	0.664299	0.586801	0.878936	1.53194	-2.54586	-0.397773	-1.04416	-0.135205
TD	35	-0.463761	-1.86078	1.1851	-0.335955	1.57379	-0.22006	-2.89033	1.40064	0.773775	0.821484	2.38164	0.275769	1.27289	1.67853	1.50304	2.02258	0.524102	0.244487	1.09203	0.350825	0.981085	0.370315	-0.669771	-0.692368	-0.586421	-2.66278	-2.05582	1.2382	-0.583342	-0.244732	-0.0398734	1.85149	-0.105338	-0.10522	-0.0718863	-0.664004	0.779119	-0.952812	2.19169	3.44829	0.885771	1.79392	3.69978	3.6996	-1.58161	-1.3741	-0.281344	0.982309
TD	36	7.81389	-2.19735	-1.72541	-1.23654	-2.63604	1.95747	-2.71395	1.35499	-0.24422	1.14029	-1.12654	-2.51817	-4.01921	0.1281	0.0167103	-0.312764	-3.56888	-0.501144	4.05271	0.394614	-1.90238	-1.81685	-2.6243	-1.1063	1.29279	-2.56855	-2.47586	-2.57095	-1.81821	-1.27789	3.19058	3.51541	-2.48347	2.80901	0.530306	0.529986	-3.04355	-1.71698	-1.02866	-0.206819	1.31436	-1.90515	-4.05524	0.842258	1.56695	0.822321	4.84541	3.3395
ASD	37	-0.934472	1.62471	-0.862606	-2.35781	-1.77076	1.61129	2.21426	2.58613	1.67976	-2.41121	3.74503	1.57154	5.87705	-0.406525	-1.13533	1.07473	0.522434	1.52433	-1.13412	1.09923	-1.44885	-3.29184	-3.55501	-2.52589	-3.80303	-0.0405432	1.81745	-0.790844	1.00014	2.30192	0.537465	-0.344237	5.85818	3.89363	1.39326	3.65415	-3.72221	0.486576	9.3548	0.293188	-1.88015	3.67075	-1.11401	-1.48013	5.13391	3.64062	0.106199	4.6465
TD	38	-0.694021	1.4763	0.334474	-1.52518	0.999734	0.415778	1.14206	-1.75809	-0.570436	-1.09448	0.903984	-0.410384	-0.111082	-2.34251	-0.831984	-0.896206	-1.45727	-0.113728	-0.384982	-1.38016	-1.59281	-1.33139	0.185344	-1.50576	-0.138471	-0.443973	0.978541	-0.75846	-1.97747	-0.521381	-1.72573	-0.436861	-1.52931	-0.673984	-1.56335	0.299895	-0.975663	-1.5197	-0.426601	-0.795887	-0.133785	-0.554907	-2.97657	-1.98024	-2.59007	-2.34793	-0.175332	1.15659
ASD	39	-1.54847	2.69326	0.0202555	0.294574	0.446825	-0.972673	1.34546	-0.0960355	-0.0823286	0.0404085	0.0667202	-0.367147	-1.79551	0.831903	-0.193306	-0.651271	-5.44941	-1.84894	-1.13476	-0.77718	-0.108429	-0.258307	0.922473	-2.02486	-0.661873	1.26884	1.00489	-1.05131	-0.239746	2.49273	0.282849	0.876982	-1.00244	-0.359479	0.164561	0.664	-0.459015	-0.154704	1.68863	0.743394	-0.289347	0.186875	0.792521	-1.0527	-0.0135315	-0.364802	-0.928199	0.0307455
ASD	40	1.56412	-3.37365	-2.59381	-3.38884	-2.04467	-7.59354	-5.7882	0.859803	0.804728	-0.336638	-0.195804	-1.55393	-0.50618	0.919429	-0.481402	-0.566451	0.181851	1.52756	2.85727	0.902429	0.013838	-0.639377	-0.574467	-4.92374	-3.04957	-5.47397	-1.67736	0.89986	1.21392	2.36286	2.83164	0.791739	-1.40303	-4.00226	0.158659	0.357642	0.135791	-0.497857	3.79623	0.0730231	-2.10595	1.82471	1.13088	0.162376	-2.99708	-0.0331721	-4.50223	-2.77062
ASD	41	-1.66215	-0.586429	1.02361	-2.09539	-0.477331	-3.38436	2.62027	-0.0325446	0.214116	0.847374	-0.237393	1.88413	-3.92071	0.0213042	-1.59644	-2.07956	1.53725	-0.676837	-1.63353	0.758001	0.848137	-2.11266	-0.103642	-0.219924	-1.40915	-3.60194	1.12114	-1.75003	1.34847	2.6303	1.00067	-0.235851	-2.22156	1.30626	1.61077	2.7614	1.9283	1.01958	-0.828821	-1.05945	0.0843149	-2.24142	0.137638	-5.7285	-0.0444988	0.65531	1.15469	0.537623
ASD	42	0.353414	3.49574	0.239808	0.698062	-0.00727749	-0.304123	-1.67104	0.2554	-0.881738	-2.10772	1.23827	0.568576	0.00162218	-0.411604	-0.425446	-0.66536	-1.29719	-0.0472944	0.547876	0.142421	1.02234	0.922714	2.33796	4.23967	2.3231	1.23806	-0.998427	0.868054	2.29332	0.104618	0.587369	-1.3602	3.56422	1.86791	1.79937	2.49514	1.37636	0.767518	-0.823329	-0.247571	0.261106	-1.02799	-2.00909	-1.11501	3.19996	2.79842	3.2448	3.04738
ASD	43	-5.14924	1.6117	0.919782	0.116712	-2.99038	0.230189	0.905791	-2.01117	3.45848	0.519698	-0.724686	2.8025	3.98735	5.81065	2.44525	1.62031	-0.557524	-3.82119	-1.06296	-4.3972	-1.64809	-2.77505	-1.21674	-0.710566	-2.68621	0.445446	0.20169	2.89013	1.75063	-1.63653	-0.831583	1.10787	-1.68759	-3.69195	-0.397236	-5.4131	-2.5454	-2.90131	-0.81943	2.04092	6.53589	-4.1982	-2.04335	1.55832	-0.500517	1.98956	5.89274	1.86406
ASD	44	-1.18396	-2.07149	-3.18901	-2.19675	-1.75002	-1.15353	-0.924033	-0.22235	-1.73551	-2.15626	-0.354027	-1.17376	-6.67211	-1.15083	0.594362	0.249297	-2.48553	-0.0163307	-0.889141	-0.43221	-0.845042	-1.46741	-0.635472	-0.565998	-1.16885	-2.12941	-1.53008	0.262595	-1.20895	-1.44233	-0.199663	-0.453742	-0.573409	-2.04575	-1.45459	0.322815	-1.90772	0.484917	-1.51794	-0.222892	0.33302	-0.277255	-0.264211	-0.488617	-0.749662	-1.5461	-0.830901	-2.73469
TD	45	0.19234	1.27055	1.82229	0.75882	1.1787	-0.291783	-0.123706	0.476172	0.0387545	0.174739	-1.47108	-0.818506	-0.310651	-2.07953	0.465305	0.25958	-0.0379748	-0.154137	-0.864054	0.285484	0.774315	1.39521	-0.119618	0.012821	0.203382	0.367314	-0.366746	-0.977058	0.658452	0.388872	0.317876	-0.863197	0.28897	1.02545	0.225441	-0.507246	-0.589322	-0.431597	-0.183329	-1.45514	0.888223	-0.901772	0.280982	-0.147717	0.257602	-0.628042	0.234415	0.498612
ASD	46	0.441338	3.70616	-1.58035	1.74515	-0.369458	-1.96917	0.831496	2.47437	-0.405511	-0.415377	1.29651	2.33504	1.96133	-1.84237	-0.247113	1.01863	2.44549	-2.49867	-0.857031	1.02835	-0.650591	-1.45418	-0.0634857	-0.863022	0.118831	0.341324	2.78998	0.88081	1.886	3.20929	1.35396	1.53025	3.08481	4.29903	0.417495	2.63541	-0.390161	1.18549	2.62376	2.23858	-0.104467	3.3675	1.25331	1.7621	0.918612	0.5766	1.01785	2.17716
TD	47	-2.6746	-1.28412	-2.1531	-3.17877	-0.564358	0.156351	1.93417	-1.08161	0.890727	0.612524	-0.589233	1.30938	2.56831	1.29166	1.90937	1.52231	0.220271	0.117861	0.54851	0.0305917	0.208918	-2.68766	-1.6337	-0.846333	-1.84197	-1.14972	1.52629	-0.255048	-1.67897	-2.11135	-0.948751	-0.362532	0.888521	-2.25957	1.52588	1.11414	-0.126028	-0.68863	1.4511	0.157294	2.61785	-0.700415	1.4329	2.92332	-0.0486074	-1.09074	1.27615	0.0530962
TD	48	0.257216	-1.50547	-0.676382	-0.625213	-2.7623	1.19195	3.22079	1.28687	-1.86799	0.523341	0.671658	1.89527	-1.59297	-0.31342	3.3213	-1.03001	0.268161	-0.796202	2.68087	-3.78824	0.235573	-1.43703	-0.812359	0.897169	-0.760884	1.01285	1.79922	3.10184	0.462887	6.54685	-0.127226	4.49181	0.546558	-6.41766	-0.833874	-6.93362	0.920457	2.14725	3.76375	4.11797	-1.92794	-3.83156	2.03738	0.569063	-0.146997	2.07207	4.95662	0.830182
ASD	49	1.12904	1.40618	-1.23042	-0.395114	-1.14266	-3.44861	-0.279323	0.569073	3.13415	1.6687	2.2109	3.72559	-0.251629	1.46473	0.497322	0.140853	1.71857	1.72706	4.84986	2.56788	1.48836	-0.439024	0.663391	1.40911	1.19389	-0.00453758	0.556398	-0.901906	1.20329	1.47146	4.2581	3.37119	-0.389431	4.28796	2.1291	3.73559	0.938967	-1.4985	2.17275	2.31662	1.92935	0.462265	-0.618899	1.24474	1.42078	3.54141	1.27349	1.29851
ASD	50	0.0119465	0.463319	1.10018	1.69188	-0.132515	0.861904	4.43766	-0.125875	2.22282	3.36365	2.80042	1.80098	-6.98081	0.834986	0.0360472	0.871418	0.574734	-0.595455	0.55055	1.06427	-0.225527	-0.471727	0.968874	1.62452	-0.540435	5.27289	4.23726	-1.1297	2.85675	0.575757	3.06066	4.35708	-0.78807	-0.104303	0.839233	4.35482	1.81515	1.02199	1.58885	1.535	1.84272	3.14194	-0.0448639	2.34819	1.19381	2.83593	0.165721	2.03327
TD	51	0.832888	0.170674	1.60532	1.21216	0.737501	-0.0416951	0.72591	-0.0967172	-0.0875406	-0.94173	0.750783	-0.369795	-1.63355	0.974387	-1.63324	-0.82141	-0.453396	0.211368	0.261884	1.23036	-0.576997	1.64108	0.738441	2.95805	0.260719	0.280044	-0.385883	1.11822	0.20922	0.665073	0.729658	0.883983	0.959746	1.3105	-2.8214	-1.28939	0.00129558	0.428332	1.54983	6.11229	-1.42902	1.73572	1.41198	2.4949	-0.584884	0.74732	-4.72206	-0.076684
ASD	52	-0.316636	-0.582774	1.6862	-0.705945	1.46784	0.742517	1.9814	-1.66059	-1.74882	1.478	0.143202	0.0897794	3.03318	-1.88916	-1.53475	-0.999461	2.43679	0.200641	-1.63447	-2.32367	4.82869	2.02937	3.38511	-2.48873	2.14538	-0.927558	1.27686	0.594303	-6.33806	-1.6498	-4.69004	-2.41499	-3.89713	-3.68766	-5.6718	-2.27693	1.75501	-0.264121	0.601244	-1.22842	0.296443	0.292839	-3.20939	-0.869921	-1.36602	-0.986862	-1.41894	1.14476
ASD	53	1.04185	3.24776	0.525674	0.566036	1.13356	1.68637	1.23461	0.772055	1.15137	0.674343	1.92911	0.309846	2.57617	1.91675	-0.23325	-0.604618	0.449451	0.522303	0.108959	2.43319	0.157575	-0.645249	-0.932218	-0.91457	0.32945	-1.07738	0.490765	-0.560046	0.524197	1.76343	3.04757	1.30749	1.06923	0.407242	1.23874	1.33549	1.60358	0.311567	1.07844	-1.41886	0.575822	1.67543	-0.485108	1.62774	0.294889	1.01115	1.78482	0.426994
ASD	54	0.677965	-6.75911	-1.69085	-4.30581	-2.93794	-3.98291	-0.855138	-0.554272	1.10745	-1.75862	0.768053	-0.196127	-1.30343	1.43553	2.05992	0.264949	0.634209	-0.195963	0.915628	0.0651515	2.5515	-0.45417	-0.201955	-2.0987	-1.55769	-2.93495	-1.85859	3.22443	1.00224	1.83974	2.31825	3.66815	0.50139	1.94845	-1.81114	-0.191292	0.713753	1.13617	1.36323	-2.16204	0.368813	2.05107	-3.39665	-1.39572	-2.35742	-2.63181	-2.27813	-4.26106
ASD	55	0.549788	0.338566	2.74697	1.75128	3.59377	1.22646	-2.35093	1.07546	2.25295	-0.42623	1.11524	3.07624	-3.88395	-1.06886	-1.59355	-1.01366	-0.0415855	1.15797	0.530879	0.927751	-0.917227	0.617696	0.0754827	1.01279	-0.879879	-3.01957	-0.612034	-2.2458	1.22423	2.0902	1.27158	2.08275	3.68	-0.17253	4.06095	2.48238	1.29305	-0.720124	1.40492	2.15259	-0.310848	0.46544	1.88329	1.46794	-0.157801	3.04883	1.13266	1.14839
ASD	56	-2.16679	-1.42822	3.87565	0.85173	3.29305	3.81584	0.875824	-3.36661	0.706751	2.03993	2.3158	-0.414454	2.68982	0.62551	-1.08409	-0.599537	2.3054	-2.34944	0.128509	-2.40558	1.84813	1.84981	-1.48755	-2.11778	0.337504	5.00066	2.50606	1.17032	-5.12141	-4.54786	-3.30627	-4.18447	0.637006	-3.075	-5.49934	-1.74231	3.23996	0.276289	-4.30003	-1.629	-2.3214	-1.07139	-2.07479	-1.60232	-3.42617	-1.24403	0.10447	4.46559
ASD	57	0.426562	1.65431	3.3608	1.86065	0.821698	0.93201	1.98691	0.095015	-0.12481	-0.175783	-0.666004	-0.298755	0.284138	-0.665994	-0.622203	0.522385	-1.01325	-0.802657	-0.281704	-0.0531051	0.0392824	0.740091	0.674038	0.721823	0.800944	2.33595	1.78826	0.329895	-1.2774	-0.685233	-1.07157	-0.362118	0.185451	0.0327598	1.49766	-0.117019	-0.499814	-0.272861	-0.00971787	0.975339	-1.01058	-1.71532	0.373844	-0.621719	0.771135	-0.187916	2.13398	1.61344
ASD	58	1.00125	-0.0520448	-0.511716	2.27248	0.137175	-1.44872	0.143819	-1.25349	-0.119166	-0.0477487	0.475511	-0.0532986	1.10271	1.6449	0.589307	2.50932	0.807965	-2.02216	1.04569	-2.97126	-0.604475	-0.900736	0.500042	2.18965	0.414143	-1.9507	-3.85094	-1.2693	1.08381	-1.88222	-3.81834	0.0773564	0.468216	-0.712763	-0.762527	-0.453623	-0.731312	-2.10922	-2.29272	0.551128	0.763716	-0.846187	-1.65614	-0.672742	-0.219781	-0.0206627	2.18128	0.173819
TD	59	2.84315	0.6812	1.17882	0.696517	1.53108	1.35944	0.983522	1.4406	0.149363	0.792073	-0.887821	-2.64395	0.756551	1.26641	-0.0959569	-0.234388	0.114963	0.0810862	-0.984061	-0.20826	0.491141	0.212659	0.911974	-0.122148	0.601405	2.22295	1.77155	1.38985	1.00513	-1.07886	-0.979496	-0.418233	1.60318	1.07016	-0.683349	-1.48339	0.61693	0.412892	-1.48077	0.00787397	-2.10816	0.220781	-0.0434253	-2.9574	0.842354	0.344795	1.09984	-0.156431
ASD	60	1.23222	0.0518249	0.779088	-0.170633	-0.469703	-0.0867964	0.262459	0.939739	-1.60026	-2.04224	-2.32005	-2.47443	-1.7725	-0.497533	-0.176339	-1.27158	-2.84203	0.419312	-1.73035	0.6708	-0.0349272	0.138182	0.0171029	-0.585323	-0.604875	0.66096	-1.10828	0.855001	1.7435	1.87614	-0.839482	-1.70826	2.48278	-1.64829	0.763318	1.16734	-1.56973	-0.0639707	1.90317	-2.82216	0.715646	-0.0145061	-0.269534	-1.70084	-0.588832	1.91294	0.208345	1.37148
TD	61	3.22912	0.0695124	-1.65989	0.422117	0.257183	-1.58008	0.144048	3.09999	-1.55655	-0.326063	-0.43756	0.689096	0.464622	-1.13743	0.584408	0.697504	-1.10068	1.95748	1.01284	1.71234	0.41564	-2.76278	-3.27167	-1.66758	-0.315646	-0.146641	1.13749	-0.737437	1.10459	1.32658	0.921731	-1.28691	0.764008	1.51272	1.64268	-0.574686	-1.49202	-0.0173508	2.74114	1.65686	0.190893	1.83932	3.44896	1.58755	0.32364	1.68879	2.18132	-0.169759
ASD	62	-3.23806	-0.511989	-2.0827	-2.85889	-2.1711	2.21481	-2.97607	0.568265	-0.626228	1.1238	1.70291	-0.178697	-1.21109	-1.51115	-0.824526	-1.33655	-0.381586	0.612067	-3.91067	2.36898	1.23412	-0.486767	-1.73402	1.40746	-3.15431	-2.85076	-9.5188	-2.95099	0.801925	-1.81315	3.15443	0.00782105	1.50122	3.56503	2.24378	2.75779	-0.430377	-1.2166	1.10934	-0.739798	-2.32413	-1.72716	0.0972614	-2.47173	2.02634	3.35487	3.40545	0.893224
TD	63	-0.0230006	5.06086	1.70185	3.58325	1.25023	1.41051	-0.125772	-0.569475	1.14263	1.57707	-0.140136	-1.12403	-0.677559	0.210317	0.534053	-0.364481	0.986982	-0.348428	0.688944	-1.70846	-0.204777	0.138115	-0.872728	1.76925	0.0596489	0.0084538	-2.40341	-0.939251	-2.24185	1.47413	2.84626	3.46969	-2.71791	-1.19613	-2.97685	-3.57027	0.0771004	-1.83841	-1.05255	2.62031	-0.161349	1.0218	0.52531	0.859626	-0.11073	-1.73138	-0.762004	-0.954731
TD	64	1.2681	0.00417882	2.22787	1.11137	0.239176	1.12314	0.598577	-0.247511	0.339303	-0.445172	0.937096	0.0567223	-0.244828	0.366058	2.82042	0.761269	1.89335	-0.126275	1.27677	0.0386691	-0.700754	-1.53328	0.175699	-0.856247	-0.201068	0.534519	0.585481	-0.667067	1.23562	0.591619	1.21371	0.0634778	-1.07674	-0.32561	-1.16927	-1.37085	-0.383265	-0.283657	0.242461	0.45055	2.02824	-0.38988	1.63795	2.60766	-0.222712	0.771752	-1.82882	-0.544407
TD	65	-0.530424	0.240942	0.685291	0.128204	-0.440417	1.45108	-1.05271	0.458306	0.690769	-0.455885	-0.653532	-0.397964	0.28072	0.460501	2.70647	1.53077	0.410739	-2.53365	-2.14537	-2.8978	-0.173051	0.614893	2.39166	0.47195	0.212621	0.477032	2.08064	1.75781	-2.30288	0.512091	-1.02721	0.955916	0.247445	-1.07203	1.23489	-0.249414	0.470927	-2.09962	2.40461	3.39509	1.28503	-0.120508	0.738194	2.95036	2.13955	-1.67154	0.176607	-0.711816
TD	66	3.62725	-2.99276	-0.266474	-1.70583	-1.17511	-1.55078	-4.07123	-0.232275	-0.918193	-2.54305	-1.9785	-3.25367	-0.149467	-1.60417	-1.80794	-2.06568	-1.86743	0.563258	1.72124	0.364731	0.864209	1.98579	1.95318	-2.62123	2.89341	1.32291	-1.26947	2.59693	-1.20116	0.15036	-1.16764	-0.229288	-2.51162	0.00808685	-0.110301	-0.880179	-1.68755	-1.16522	0.070078	-0.55622	-0.840897	1.11589	-0.248862	-0.845956	-0.0270351	-1.14442	-0.481159	1.36612
ASD	67	1.26938	-1.31576	-2.27241	-0.870567	0.346324	-1.35703	-1.52529	0.352681	-0.143681	0.890517	-0.520456	-0.597286	0.075426	-0.609132	0.554007	0.268802	-0.783846	-1.41422	-0.702511	0.404944	2.32165	0.165192	-0.211977	-1.07304	1.84169	-2.24692	-0.040203	-0.357514	1.43461	0.182585	-2.36366	0.0151055	0.969845	0.445922	0.348954	-3.1682	1.24456	0.4245	-3.53607	-3.72684	-2.09073	-0.221697	-0.695244	-3.99434	0.107687	2.55194	0.0133443	0.68039
ASD	68	-2.43646	0.277252	-5.91367	-0.1035	-1.3296	-4.13654	0.444033	-3.02145	0.733022	0.444352	-0.499052	-1.47281	1.35811	-1.2654	-4.94266	-0.562909	-2.15596	-1.51637	-2.72664	-1.11375	0.424808	1.43233	-2.56093	0.835623	0.359833	-0.679018	0.735914	2.78748	1.71849	-1.90588	-1.33363	-0.635236	-1.04003	-1.30703	-2.16084	0.306973	0.0384282	-0.0821463	-2.62984	-1.00702	-4.21322	-1.98017	-2.54151	-1.5914	-0.768801	-1.4455	0.234832	0.903555
ASD	69	-0.63437	1.10387	-0.171279	-0.836569	-3.28054	0.789852	1.83002	0.434415	1.29716	-0.539876	-1.39715	-1.54736	0.172097	0.337285	1.69171	1.60184	-0.713834	-1.674	-3.62472	1.035	1.55665	3.24608	0.965713	-1.21903	0.925341	1.32746	1.30961	-1.05625	1.02352	-2.54111	-0.124457	1.22301	0.932541	2.79731	0.567649	-1.49053	1.69344	0.799014	-1.81256	-2.2783	-0.835999	-0.345223	-1.22699	-0.649848	-0.118708	3.5464	1.88997	1.01744
TD	70	-0.694653	-0.10668	3.45247	1.40866	1.48504	5.02266	0.666195	-0.389727	-2.64555	0.714987	-1.27095	0.773071	0.0180652	-2.10483	-4.69066	-1.50531	-0.561943	1.31625	2.1896	1.01389	-1.30006	1.40471	0.868768	-0.363771	1.05676	3.27332	1.28497	0.114834	-0.323214	-1.70376	3.11813	-5.14354	-0.557561	-0.0808536	3.30128	0.524463	0.526688	0.246269	-0.522564	-7.16859	-3.3068	-0.766945	-4.62274	-3.57301	0.51835	0.0570463	0.0126005	-0.378461
ASD	71	2.97959	-0.920958	1.66187	-0.417838	-0.665125	3.88129	1.51671	0.970837	-2.19095	-3.32211	-2.96821	-1.33064	-1.01459	-1.68818	0.711293	-1.69367	-1.99851	0.432945	1.00943	0.0650237	1.4902	-1.1023	1.99003	-0.803148	2.02713	0.838955	0.566585	1.43685	1.15701	-1.45683	-0.116424	-1.67689	-0.579178	-0.863741	-1.00117	-2.40304	-0.208781	0.239557	-1.107	-0.244618	0.320209	0.887246	0.59738	-1.32501	-0.570815	0.375283	-2.17737	-2.31533
ASD	72	0.748562	-0.73147	2.70455	0.47376	0.705022	12.4234	1.90105	2.5713	1.5034	0.779993	0.999758	0.864557	-3.87716	1.5772	0.81253	1.91332	-0.589037	-0.664575	-0.817772	0.811197	1.05917	2.9484	3.45484	0.874463	2.8322	6.01629	-1.12044	-0.708496	1.62052	1.80886	1.77683	1.71973	1.10178	1.83395	1.23988	1.73832	1.74669	0.893851	-0.565115	-0.609241	-0.262909	0.561183	1.78597	-0.773106	1.89222	1.25396	-0.439547	-1.67783
ASD	73	-1.9674	-0.559479	2.61535	1.48627	2.11948	-0.344131	0.287769	-2.40168	3.82684	4.50324	0.505759	1.14276	1.13633	0.992026	0.988642	-0.260024	3.09072	-0.245816	-0.293892	1.03579	-2.29602	1.02424	0.0402762	-1.1042	-0.674771	-2.07884	0.291033	-0.105315	-1.58854	-0.544028	1.85605	0.125269	-1.39835	-1.08221	-0.0113245	1.0234	-1.19705	-2.03	-0.830532	0.129325	1.01059	-1.88576	1.37199	3.24209	-0.0556435	-1.3413	-1.00754	-0.661627
TD	74	-3.29156	3.80345	-6.72428	0.955254	2.58834	-1.08208	0.789933	-3.16175	-0.738791	-0.276814	2.67929	3.377	2.59912	0.787732	3.33211	1.36634	-1.21183	1.47231	3.84789	-2.43238	-4.66917	-0.55844	-5.30631	-2.14395	1.51367	9.34226	-2.23678	4.14556	-5.68134	1.64547	1.27123	3.19521	-2.48919	-4.05337	-5.5042	-1.2915	-3.82225	-3.2824	0.909901	1.7171	2.46415	0.674883	-1.62361	5.20207	-2.3976	-1.97736	-1.78286	1.40851
TD	75	4.50099	1.24476	-2.54095	-5.81474	-7.24052	2.33435	-6.38687	2.90421	0.505736	-1.15778	0.701195	1.30896	0.937808	0.937062	-1.45343	-0.133437	-1.81098	3.00503	4.5048	2.32103	-1.36354	-2.9802	-1.82703	3.26445	-3.94105	-3.70543	-3.7658	0.445375	2.08693	4.638	0.128939	1.38636	2.66877	3.85986	5.37996	4.14376	0.63845	1.29552	4.83233	3.76744	-1.5641	-0.00396458	1.34575	-2.32207	4.39888	1.38094	6.32797	1.15852
ASD	76	-2.42358	4.0171	-1.62172	-1.6311	-2.2761	-3.76432	-1.76782	-2.4192	0.267646	0.113112	2.09954	-1.49369	0.576075	0.533531	0.607056	-0.326776	-3.72957	1.21343	-0.27007	1.37101	-0.247984	-0.0928839	1.52112	3.38744	0.593043	-1.34769	0.373266	0.986019	-1.46984	1.22992	8.19628	3.19766	0.43128	-2.76384	2.92654	2.89306	0.971763	-0.561149	1.33081	3.61112	-2.89822	2.36101	2.9483	3.6702	-0.649035	3.66773	-2.29935	-0.293524
TD	77	-0.399876	-0.615433	2.52774	0.0819606	1.67964	2.31744	0.0640568	-2.32589	-0.584705	-0.261108	-2.68008	-1.44044	0.703112	-1.67957	-3.82179	-4.31662	-0.0496102	0.838553	0.573694	0.467632	0.186459	-1.35093	-0.860146	-0.207496	0.577024	-0.946721	1.51784	1.27695	-3.26273	0.057923	-0.4141	-1.12885	-3.24562	-0.472909	-2.43112	-0.323918	0.692288	-2.75995	-1.57273	-0.614882	-2.2562	-2.84555	-2.01287	-1.08874	-2.82068	-3.01623	-4.46549	-3.25905
ASD	78	1.76695	2.04914	-0.361176	2.13116	-0.50707	1.82101	0.777548	2.14959	1.32841	-1.13794	-0.433126	0.957972	-2.58199	-1.48905	0.876999	0.213242	-1.77072	0.258889	2.2335	-1.31173	-1.08507	-0.205132	-0.665086	2.72161	1.68251	2.25435	-0.735753	-1.73166	-0.0679627	3.60621	1.12852	3.14771	0.255137	2.19638	-0.295766	2.37403	0.415215	-1.90372	6.15234	-0.764119	-0.318011	0.703559	0.8552	-0.233213	1.45603	2.00349	-1.22104	-0.554736
ASD	79	-0.0873972	0.0963309	2.94251	2.20701	1.13393	3.47381	0.636635	-0.682922	0.652766	-0.158087	-0.391614	0.770982	-1.39011	0.585554	0.724511	0.729472	0.775652	0.781189	-0.553328	0.206457	0.324112	0.899187	0.519826	4.47809	0.13838	-1.59713	-2.1691	3.1323	-0.696894	-0.999667	-1.0269	0.524662	0.281318	-0.738488	0.102695	-0.173379	3.37578	0.029184	-0.781067	-0.642197	-0.677708	-2.70557	0.0358708	-0.857731	2.13902	1.35111	0.46471	-1.49149
ASD	80	0.173472	1.89977	-0.58394	-2.39433	-0.67162	-4.13567	-1.13574	-0.245118	-2.13298	-1.25058	-0.741961	-2.63784	1.8205	0.501866	0.698375	0.682823	0.660306	-0.266209	0.93396	1.9123	-0.885332	0.381862	-0.0290338	0.0877061	0.425476	-1.38166	2.28471	-3.37524	-2.14421	-0.124799	0.130751	-2.98128	-0.506359	-2.0888	-1.19202	0.621666	-0.506305	-0.47083	0.776518	-0.788291	1.25346	-1.12225	0.613837	0.382972	0.349283	1.83425	1.04518	0.0878572
TD	81	-4.20428	1.46032	-3.11072	-3.09748	-4.71097	0.398137	-3.60256	-1.46565	0.722928	0.942953	1.85068	-0.25228	-1.15426	2.84208	3.0769	3.50068	-0.789167	-2.37208	-5.09733	-3.61448	-3.38074	0.870225	-3.44532	-2.34939	1.79373	0.450417	-0.990956	1.03308	-0.37313	-3.69399	-1.56397	-0.108508	1.09878	-1.77469	1.14648	-2.0097	-0.503548	-4.13808	-3.52871	0.117818	1.27728	-2.42399	0.102706	1.65396	-2.0395	-2.56814	1.62556	0.299068
ASD	82	0.0211452	1.61986	1.82556	1.25163	0.569373	-0.979337	-1.47372	1.59294	-0.860131	-1.70699	1.02509	-0.792947	1.90261	-2.75804	-6.52076	-4.64945	-0.400117	0.198693	0.0927491	-0.0933015	1.23767	-1.36203	0.451514	2.8573	1.15566	0.281803	0.41836	2.01608	-0.91513	3.07042	0.243991	1.10402	-0.00551751	-1.44574	0.171374	-0.0383154	-0.442982	-2.11694	1.57938	-0.801144	-4.64525	1.45737	0.865763	-1.53412	1.21329	-1.06299	0.694696	0.0559486
ASD	83	-1.50517	-0.436842	-16.115	-7.01023	-18.9306	-0.138035	1.98629	-1.21149	2.01008	2.37211	1.16064	2.26041	2.20233	-0.268434	2.3981	2.57558	0.199665	-1.64236	-0.25661	-0.797376	0.260839	0.786005	3.08815	1.27608	4.23818	14.0484	0.0332278	1.92797	-3.22833	-3.429	-0.599156	1.08938	2.1877	0.927749	0.919091	-0.503478	0.31858	0.623007	-1.78169	0.059935	0.956282	-0.252145	-1.88756	2.01223	0.514092	0.637013	-1.1833	-0.36409
ASD	84	-1.3519	0.245092	-3.03754	-2.45203	-0.315952	-5.0757	-2.17533	-0.35156	1.1014	-1.96449	1.5095	2.36431	-1.74498	-0.697072	3.83351	0.94439	1.40845	-2.0668	-1.34958	0.0378932	-0.937141	-4.45435	-1.92677	-6.27042	-3.32546	-6.07752	-2.60377	-0.864511	-2.30495	1.44169	-1.16467	0.0973518	-2.80907	-3.31849	-0.57203	1.49081	-2.08703	0.16286	3.60393	1.47526	2.76958	1.31618	2.81658	2.01947	-2.81138	-3.03263	0.789217	0.814351
ASD	85	0.0743474	1.1712	0.75715	-1.07776	0.401558	0.711397	0.635501	0.481218	-0.663244	0.370208	-0.758788	-0.561823	0.186527	-1.15679	-0.838495	-0.4636	0.102398	-0.0658655	-1.64156	0.0124191	1.22759	1.08476	-0.189931	-0.292602	0.833004	-0.20498	0.10162	0.94668	0.677903	0.0441662	0.629461	-0.304005	-1.70097	0.547186	-0.165664	-2.53985	1.62946	2.99028	-0.315833	0.413564	0.82203	-1.26576	0.991588	1.66444	-0.672286	2.14303	1.33948	-0.346916
ASD	86	0.892375	0.872264	1.20254	1.95867	2.40132	-1.95805	-0.47576	-0.404663	-0.428902	2.27557	-0.565095	0.840223	-0.717501	-0.60653	-1.3181	-0.654403	0.947189	1.22628	1.16957	-1.05072	1.56881	-0.284494	-0.775259	3.98398	-0.221999	2.15911	2.19079	1.49263	2.82817	1.55007	3.26093	0.798834	0.480893	-1.82304	1.02722	0.172685	1.47139	0.04669	2.49566	-2.4319	-2.67865	-1.49531	-1.79015	-3.35753	2.19771	3.46822	1.80768	0.420156
ASD	87	-0.66577	0.621561	0.368925	-0.50856	0.304792	-3.75711	-0.469712	-2.40105	-0.178139	1.54414	1.10424	1.34492	1.81332	0.207887	1.01884	1.06821	-0.457474	-2.21042	-0.737111	-2.54192	-2.37137	-3.09221	-3.38231	-0.826753	-3.0349	-4.2339	-0.578148	0.520781	-0.846244	-4.08813	-2.93774	-2.20395	0.305097	0.363917	-3.03491	-1.21286	-3.75655	-1.20928	-2.27495	0.30984	1.52701	-1.68136	-1.28098	-0.321665	-1.44431	-2.02229	-0.629834	0.951504
TD	88	0.344087	0.289918	-6.74782	-8.61569	-4.49075	-3.93377	0.781451	-0.631051	-3.38872	1.20407	-0.798035	-0.278055	3.02172	-0.361938	1.34096	0.236477	6.78838	-1.75353	-0.477908	-1.19857	-1.68938	-0.338757	-2.01406	0.721371	0.106139	-0.835901	-1.47742	-0.066726	0.746688	-0.0827705	1.7906	-0.559753	-3.69819	-2.58398	-2.8573	-1.98946	-1.15038	0.983863	-1.3712	0.776217	1.28696	-1.35163	-1.12331	0.362965	0.491804	0.66591	0.522333	-0.606889
TD	89	-0.700264	1.10073	1.58016	-1.46956	-2.1427	1.24984	0.585711	0.435375	0.462155	0.06332	-1.41814	-1.7451	5.47246	0.728025	2.40877	0.838374	1.48804	0.491818	-0.92821	0.682197	1.56179	1.96824	-1.47312	1.29788	-0.138126	0.235255	-2.35661	-2.83953	0.113938	-1.1193	0.723136	0.581204	1.64484	2.16192	1.64437	-1.18247	-0.431668	0.365571	2.46438	2.02715	1.31937	1.22807	0.485872	3.66134	1.00774	1.15479	2.47574	-0.130715
ASD	90	-3.51498	0.225831	-2.35984	-2.48749	1.3984	-6.94749	-1.32811	-2.3211	0.806856	1.27462	-1.63908	-1.50469	-0.859121	0.941567	1.22695	-0.385317	1.48032	-0.475461	-2.34694	-1.95356	1.53897	0.0210034	-0.939874	-2.36356	-0.195328	-1.70948	-0.559012	1.90986	-2.16036	-1.00721	-0.853418	-1.23893	-1.43079	-7.76323	-1.23112	-3.35145	0.763416	-1.35474	1.35139	1.38575	-0.679881	-3.16762	1.61135	-0.484116	0.821877	-0.639301	2.45186	2.63778
TD	91	-0.26356	-2.21692	-4.22833	3.50811	-1.01575	-1.38679	0.308345	1.07122	-2.19946	0.029538	-0.309434	-0.390624	1.67351	0.420366	1.43604	1.07453	15.8233	0.364075	2.78102	-1.17381	-1.84514	-2.11661	-4.34875	-0.799371	1.28472	-0.714528	3.40079	0.335435	1.63693	1.07602	-1.60415	-2.24197	2.05444	0.902339	2.91535	-2.88035	0.707669	-2.32592	-0.311277	-6.27264	-1.4018	-5.44618	0.993773	3.26689	0.0845218	3.28113	2.17915	1.56517
ASD	92	-0.554645	4.39962	1.80213	0.115658	2.12095	-4.05779	-2.80681	2.75229	3.58549	3.21444	4.25447	4.97939	0.624109	3.07203	4.6673	2.71802	3.62307	2.03925	2.25955	3.45157	1.40187	0.393778	1.22509	1.74445	-0.527127	0.433063	0.480291	0.124234	3.30922	3.80075	4.77427	5.13117	2.91837	7.31349	5.703	6.44347	1.67028	4.39056	3.97429	4.30259	2.54387	3.48603	3.6585	5.02933	2.07117	6.45574	1.56476	5.66914
ASD	93	0.904388	0.0171657	-0.420067	-0.497439	-1.59812	-0.266671	-1.62022	2.37725	0.629434	0.298085	1.29582	0.426652	-0.390891	-0.141664	2.63218	1.22985	-1.20908	1.57234	2.63961	1.5412	-1.00486	-0.949293	-0.973816	-0.895198	-1.38477	-0.825516	-1.35752	0.305093	-0.176944	-2.04584	4.65202	1.38671	1.01539	1.65506	1.3878	4.68092	-0.978477	-1.13286	0.48783	0.350783	2.17823	-0.136085	-0.172241	2.62846	0.572711	1.52197	0.982303	1.22715
ASD	94	-2.42536	0.788799	0.642154	1.80541	1.62811	-1.03878	-1.64035	-0.162541	1.17224	2.31821	1.40235	1.80484	-0.713495	0.138225	-0.140924	-1.0804	2.19408	-0.354038	-2.26363	-0.464748	0.711616	0.752191	0.635104	-0.822058	2.6696	-2.59525	0.751779	-0.479086	0.357418	1.98092	1.07219	2.19393	-1.38449	4.11286	-2.52991	0.433474	1.23117	4.33746	1.17847	2.17967	0.759281	-0.904231	0.211347	0.151351	1.604	3.62501	0.0620972	3.40498
ASD	95	0.407821	0.840893	1.14222	3.42636	1.7038	-0.944955	1.055	0.620113	-1.42618	-2.10199	-0.679143	0.261003	-0.0939654	-1.3771	1.69088	1.45845	0.0408026	0.306615	0.564139	-0.0640573	-1.116	0.284208	0.64828	1.39245	1.10881	0.767375	3.93852	0.375513	2.04557	0.125892	-1.2583	0.154219	1.09496	0.37232	1.40327	1.19884	0.343542	0.37042	2.08967	0.544664	-0.00321321	0.0369834	1.48624	0.853178	0.723795	1.6897	2.58652	2.27208
ASD	96	-1.4789	-7.70195	-7.71742	-7.10719	-3.93599	-3.45019	3.61026	-5.51247	5.1562	10.2521	4.16497	7.74734	6.77417	7.08878	3.12962	2.26623	15.29	-1.44265	-1.24672	0.128024	0.27765	-1.99851	-3.27847	-6.94727	-7.09952	0.498048	3.85588	6.55626	0.0412661	0.330777	-2.19684	2.72211	4.13249	0.252444	-0.794371	4.29957	-1.78518	1.81741	-0.137259	2.11425	3.29007	-6.1582	2.83774	2.17776	-9.24912	-2.05693	5.61141	0.616873
TD	97	0.69057	-1.5129	-0.341362	-0.630083	0.367857	-0.367009	-0.196855	0.000936525	1.12129	0.0582307	1.09477	1.66364	0.11036	-0.245161	-1.79469	-1.44253	-0.68731	-0.113179	1.02379	-0.0501049	0.843014	0.235015	0.509739	-0.880226	-0.801572	1.16097	0.0645376	0.286592	1.07528	-1.53431	-0.571799	-0.367754	-0.572859	-1.49939	0.00796806	-0.72016	0.831143	-1.0518	-2.60944	-5.27186	-4.02714	-0.553088	-3.21802	-2.78708	-1.9173	-0.372435	-1.30769	0.295527
TD	98	1.39709	1.07938	-1.47064	1.5519	0.492834	-1.369	-3.70929	2.48556	0.0500781	-0.53672	-0.161116	-1.78487	-1.46632	-1.43654	-2.92785	-2.52785	3.40512	2.21528	5.02704	0.328262	1.53141	0.336002	1.40693	-0.350944	0.803686	0.600938	-2.36556	-2.67432	-0.679137	-0.98297	3.36189	0.930675	-1.40628	-0.293488	-2.89183	0.181219	-0.911962	-1.27478	1.8128	1.56454	-1.26148	2.47471	-0.9783	0.390503	-4.02673	-4.29895	-3.3328	-5.88073
ASD	99	2.97073	-0.410242	-1.82412	1.93746	0.129584	-3.11053	-7.94162	4.03491	2.14089	-1.13535	2.68277	0.880916	-1.35856	0.485037	-3.42675	-2.28133	0.700636	0.876159	2.03742	2.83237	-2.07422	-1.45531	0.187695	2.82207	2.44448	-1.18975	-6.13768	-0.657884	6.1075	7.43982	1.50928	2.99461	5.03872	7.81441	4.28465	5.49033	2.15294	4.61026	8.98307	5.85752	-2.44167	8.049	2.91177	5.93218	2.35514	4.37402	3.71924	4.79676
TD	100	1.73095	-1.90431	-2.65862	2.40001	0.00167562	1.38214	-0.194979	0.234988	-0.945018	-0.548752	-0.747463	-0.600751	0.172607	-0.664959	0.545403	0.95783	2.03086	0.76473	3.05735	1.40626	0.551249	-0.426133	-1.86117	-2.09573	-0.843657	3.62189	2.22455	-1.06358	-0.552084	0.208085	0.545395	-0.329269	-0.04462	2.1256	0.571596	0.136188	0.95348	0.27811	-0.966459	-1.21176	-0.956097	0.815958	2.26604	1.00411	-0.269851	-0.566819	0.391744	-1.37973
TD	101	1.13421	-0.175966	-3.13189	3.27039	1.85156	-0.384901	1.44053	-1.11617	-1.74646	-1.45401	0.879515	-2.12091	-0.320506	0.96229	1.30276	-0.450417	-1.26193	0.168295	-0.440625	1.40046	-0.368692	0.751335	-0.286932	-0.649474	-0.52468	1.94378	1.48399	0.643616	-0.789658	0.300789	1.90789	-0.976676	-2.09821	2.45746	-1.70379	1.26283	-1.09073	-1.80333	1.23387	-1.01253	0.0799844	0.176447	-0.326521	-2.82156	0.0589573	0.335822	-0.0966084	1.81384
TD	102	-1.35438	-1.77947	-0.379854	-0.338798	-1.41091	-1.57716	-1.8264	-0.685596	-2.1427	-0.408865	-3.37574	-2.75258	-0.0448248	-1.21411	-0.980254	-0.868843	-0.837184	-0.87209	-0.568039	-0.60646	0.0899467	-0.600977	-0.580922	-2.1095	-1.19767	-1.84289	-1.64316	-0.0750512	0.692794	-0.0817708	-0.208357	-0.768046	-1.87822	-1.62669	-1.21224	-1.31696	-0.810241	0.281532	-0.894533	0.437367	-0.011787	-0.508663	-0.63225	0.35052	-2.18052	-2.23501	-1.55762	-1.90292
TD	103	-0.475043	1.09914	-2.69022	2.84506	-0.449977	-0.332994	0.805338	-2.61707	0.332956	-0.618136	2.51654	3.24121	1.13505	0.670268	-0.993468	-1.59251	1.45891	-0.486081	-0.128455	1.60699	-0.748471	0.19147	0.0249157	0.0793717	1.86683	-0.503587	-1.06863	-0.932845	2.89847	3.50335	-0.673217	1.28848	-2.92501	3.71197	0.703969	2.8642	0.495632	2.48219	1.48577	1.13347	-1.38507	-0.00828501	-1.9463	-1.46954	-1.77645	3.20952	-0.743723	1.7629
ASD	104	0.427439	-1.68367	-0.975699	-0.386609	-1.85298	-3.65086	-0.107344	0.568344	-2.51151	-0.735092	-2.0748	-2.38695	-0.330966	-3.6004	-2.53653	-2.10582	-0.0747462	-0.0286958	0.0425483	0.81752	-1.1051	-1.7193	-1.55001	1.30168	-3.24809	-4.34614	2.41555	1.32151	-0.62476	-1.88223	-1.18475	-3.95236	-1.14369	-0.713059	1.18166	0.626129	-0.790404	1.80464	0.468626	-1.86596	-1.52565	-0.503046	-0.386028	-3.5493	-0.0850271	3.46462	-0.600025	-1.69692
ASD	105	0.684041	0.664624	-3.14578	-1.4143	1.10801	-2.40268	-1.07685	0.110811	0.465466	-0.61327	0.975492	2.30254	2.77749	0.42486	-0.731871	-0.50732	0.379001	1.15407	1.12771	0.823267	-1.56349	0.597409	0.0861133	-0.138801	-0.319838	-0.346592	-2.27057	1.13178	0.0762931	-0.512933	0.29807	0.363336	0.558993	0.74861	-0.609019	0.96452	-0.639503	-0.885512	0.0206595	-1.5956	1.1587	-1.55423	-1.76712	-1.66966	-0.796089	-0.340558	-0.27052	0.943025
ASD	106	0.540621	2.68721	1.50394	4.79621	1.64503	2.95477	0.0591591	0.824606	2.53012	0.486283	0.459111	2.41418	0.69476	1.55305	2.87629	0.271521	-0.334326	0.227313	1.4663	-1.02221	-0.127095	3.61579	-1.33079	-0.579226	-0.971822	-0.109062	-0.435535	0.361527	-6.83789	0.721685	-0.185639	0.422132	2.36136	-2.64454	1.25918	0.832897	2.6618	-1.31534	1.74158	0.554388	0.46737	1.38529	0.0171886	0.566125	1.39074	-3.71316	-2.79883	0.597933
ASD	107	0.454002	0.297808	1.86972	-0.243543	1.13147	-1.39609	3.46694	0.340855	-2.07875	0.711088	-0.451443	-0.549455	1.20874	1.63608	-0.228697	0.272772	2.62548	-0.94027	-2.17401	2.67688	3.73927	1.85692	0.484188	1.46754	3.41876	1.60293	4.37995	0.899653	2.75397	-2.09508	0.986283	-3.63854	0.641823	2.01671	3.79802	2.47237	2.18966	4.92239	0.209106	2.02717	1.55989	-4.01632	-1.19576	0.865797	1.60555	0.102348	-0.265409	-1.10187
ASD	108	-2.24445	0.0959093	2.84684	0.774892	2.6733	1.24648	-0.095662	0.414709	-0.621028	0.467815	1.06518	3.17735	0.899715	1.49066	-1.43491	-0.365387	1.08316	1.7984	0.050754	0.346814	0.176117	2.31235	1.99378	1.35486	3.23174	0.911786	-0.478082	1.50998	3.64392	-0.587352	-0.625185	-3.84683	2.12525	-1.99652	2.62762	0.522155	0.740016	2.91832	1.83667	-1.9412	-2.3151	2.2539	-3.53912	0.962469	5.34971	2.1686	6.73341	4.72383
ASD	109	-0.224472	-0.673016	0.813968	0.686425	0.629886	1.35686	-0.838147	-0.402749	-0.244724	-1.30831	-1.41111	-0.604624	0.237719	-0.692216	-0.742523	-0.217458	-2.27513	1.05369	0.718024	-0.053669	1.4984	0.638833	0.711671	-0.118102	1.87418	3.24455	0.829359	1.71207	0.311574	-1.34826	-0.696513	-0.932249	0.533355	0.714799	0.108912	0.0327684	1.21246	-0.591741	-0.0586631	-0.764466	-0.288225	-0.262353	-0.933424	-1.45562	-1.08007	-1.53904	-0.821243	-1.02551
ASD	110	-0.838811	-1.00991	-1.35878	-0.579071	-1.03232	-0.488097	0.401969	-0.773992	0.0813625	1.30116	-1.4411	-3.03072	-2.21442	-0.439043	-2.8985	0.428632	1.53495	0.0282894	-0.48714	-0.903074	0.536448	-0.24925	0.979501	-1.77481	-0.545618	-0.703043	1.49625	-0.519701	-2.92264	-0.702439	-0.0835146	-2.91363	-0.941018	-2.59339	-2.5943	-1.12403	0.364468	0.921517	-0.589797	-1.69166	-1.27165	0.646519	-0.729078	0.542935	-0.695081	-3.10183	-0.160305	-2.3278
ASD	111	2.68797	1.08812	-2.60528	0.705448	-0.0747278	-3.70695	-3.79091	0.3593	2.19563	0.145661	0.929422	0.425763	-0.171759	0.466172	1.06327	1.21601	-1.48937	-0.13111	0.738242	0.396315	-0.714886	-2.38739	-1.95368	-1.48143	-2.09707	-2.89944	-1.77129	-0.7628	-6.93855	2.47992	3.27469	2.72748	0.8783	2.39265	-0.380065	2.02879	-1.73716	-3.41298	1.4048	2.04014	3.53679	0.740696	3.56017	2.84428	0.805983	0.395585	1.01133	1.24803
TD	112	-0.549153	0.463316	-1.138	0.152426	-0.236375	-1.91917	0.323413	-0.786599	-3.49343	-2.40775	-2.30317	-1.14527	-0.323249	-1.87278	-1.34888	-3.25905	-0.351228	-2.11495	-1.31366	-0.565033	0.708983	2.47219	-0.204492	-0.785118	0.967475	-0.577931	0.043716	0.34718	0.590311	-0.676084	-6.1844	-6.11244	-2.00139	-0.280813	-3.27844	-1.60841	1.11134	-1.80827	1.56216	-2.22214	-0.750286	-0.0248732	-2.53607	-3.85143	0.829391	-1.73128	-1.20475	-2.1022
ASD	113	-0.487136	2.65457	6.61075	2.35909	4.57948	3.24787	2.1436	0.270309	0.643814	3.11121	1.67149	4.05953	3.10279	-1.1991	1.82192	2.84771	3.9527	0.20497	0.57571	-0.438144	2.81087	0.997048	3.23064	-3.4385	3.14208	1.91387	-0.677072	1.69607	-0.021064	-7.72635	0.953218	-0.362993	2.43451	0.742245	0.197908	-0.82054	2.4114	1.182	-1.71132	-4.77696	1.60101	-8.5454	0.55152	-3.23976	-1.156	-1.81446	2.07781	1.99133
TD	114	5.3036	0.0385148	1.93642	0.680923	-0.467932	2.8496	-1.5059	3.54967	-1.35188	-2.41865	1.09121	-0.0530197	-2.63341	-1.09947	2.42429	1.25726	-1.52657	-0.328567	3.27945	0.179694	1.4769	1.8384	1.09563	4.76296	0.219749	-1.86008	-0.950611	-0.384099	0.480663	2.66738	3.38995	1.14317	1.70164	-0.904527	-0.333776	3.89419	0.395816	1.44065	0.0267757	3.99797	1.31898	3.85276	4.83587	4.88535	1.62485	1.64317	-2.95736	0.153449
TD	115	-0.212921	0.309888	-0.138714	0.45447	-0.577151	0.387996	1.36664	0.0505949	-0.259952	-0.0987306	-0.885746	-1.44005	-0.946676	-0.0112425	-0.0117041	0.0953091	-0.693231	-0.867956	-1.8253	-1.19044	2.16311	1.42829	1.16212	-0.0940827	1.60891	2.99657	3.44494	1.95643	0.0870368	-2.0558	-3.09097	-1.56302	0.361957	-1.94456	-1.50031	-0.843759	0.729711	0.505059	-1.21113	-1.61236	0.490463	-1.68891	0.46739	-0.34462	0.74388	-0.733511	-0.0560509	0.220962
ASD	116	-4.29133	0.539927	-0.399279	-1.0405	-1.12784	-0.644885	-3.44198	-1.83398	-0.0445641	-0.611411	1.92472	0.204168	-2.52941	-0.607851	-1.22697	-0.847999	-1.0994	-0.908696	-3.41835	-0.175177	1.99558	1.30287	0.33984	2.40225	0.359237	-3.57283	-4.60106	-0.283125	0.0222061	-1.48943	-1.01935	-0.239297	2.80364	0.821128	0.669575	0.60445	0.724628	0.825495	-0.487082	-0.317365	-0.119783	-2.51722	-1.75227	-1.59083	2.89917	1.45843	3.54393	3.57794
ASD	117	2.65918	-0.393512	-0.640009	0.201545	-2.62531	-0.242498	0.995641	2.20545	-1.16548	-2.17932	-3.99948	-3.60871	0.11455	-0.657396	-3.1115	-1.28353	-3.48114	0.0315637	2.47546	-2.10181	1.67984	2.71856	-2.29509	0.282843	1.85346	0.454582	0.0232191	1.5692	-0.456444	-3.47138	0.075173	-0.047929	-0.200777	0.963206	0.19346	-1.72846	0.704781	4.27308	1.53308	0.461495	0.535008	0.210258	-0.356256	-0.422645	-0.123161	-1.62776	1.12461	-1.6764
ASD	118	0.62817	0.0783309	-1.0035	-2.09643	-1.6	5.77045	1.40675	0.42715	-0.186697	0.350598	0.814346	0.717616	-0.401414	2.51041	0.4486	-1.26672	-1.39427	-0.478263	-0.386687	-1.05907	0.45837	0.120297	3.89599	2.10511	1.97253	3.04399	1.33647	9.00284	2.36422	1.71221	-3.3681	3.19131	-0.156167	2.81471	1.04615	2.08172	-1.14378	-1.18821	2.98526	0.461521	-0.845225	1.12669	-0.107867	-1.10895	-0.802763	0.0453327	-2.28735	-1.31327
ASD	119	2.88092	0.875471	0.975938	0.48489	0.626325	6.85605	2.92126	-0.313969	2.04844	1.6876	0.359855	1.01641	1.15999	-1.78622	-0.660628	-1.63708	0.582125	2.17498	4.48145	0.862829	0.755942	2.93822	3.66527	1.77336	4.3839	10.2821	4.38575	-1.6562	2.89005	-7.66759	-2.06467	1.49683	1.76323	3.03415	0.820862	1.94319	2.16151	1.9744	-4.94938	-3.8363	1.78547	-1.16325	-5.13173	1.16065	-2.02076	3.28731	-4.24725	-0.814469
TD	120	1.80195	1.13077	0.18593	-4.25307	-0.815905	-3.75695	-2.47869	1.39825	2.19784	2.94916	2.87498	3.13519	0.468141	1.57775	2.78374	2.06125	0.490214	1.38811	2.7103	2.07945	0.0657846	-0.184403	-2.36502	1.11288	-1.04687	-3.05841	-0.175689	-1.30371	2.75885	3.3156	3.94075	1.57994	2.75971	1.45771	2.65536	2.28016	-1.67498	-2.19897	2.8456	1.85917	2.83738	2.83756	2.16919	1.73493	0.754383	4.2346	1.20755	1.15967
ASD	121	-0.686984	1.00502	-2.6821	4.13531	1.05998	-6.30973	-3.39098	0.539556	-0.115946	-0.282406	4.2833	1.06224	-2.54642	-2.4555	-3.24344	-5.26536	-3.37612	3.08425	1.76514	2.19658	-1.3059	-0.618543	2.06237	8.79656	-0.847766	-1.30561	-3.05651	-3.03051	0.848069	2.8143	2.56241	1.08834	1.70147	3.40534	2.62204	4.94476	2.42269	1.46349	2.06592	-0.643658	-4.26552	-1.77963	2.70382	-1.24484	10.0362	6.19989	3.85331	0.103026
TD	122	1.51167	0.543911	0.488351	0.729873	0.338462	-2.76388	-1.43021	4.34392	-0.503305	0.144527	0.346779	0.603188	-4.30876	-0.316614	0.982725	2.63371	-2.65902	0.145416	0.451219	-0.360452	1.73565	0.451361	1.92548	2.26618	-2.04195	-0.397534	-1.4396	-3.86463	3.90839	0.789125	2.12371	1.35937	1.4079	0.770985	-0.28761	-0.161855	-0.208387	3.84452	3.06788	1.15702	0.33265	1.94394	3.64005	1.20377	2.71538	3.93252	0.22248	1.42925
TD	123	-1.06881	3.86986	-0.250401	4.36779	-1.86716	3.8111	4.63409	-1.37132	-1.653	-0.571281	-1.58154	-1.24338	0.669738	0.112009	-1.82879	0.178608	-0.286667	-0.343869	-0.578399	-0.468635	0.310121	-1.02818	1.32962	2.06055	1.72429	2.42346	6.56458	-0.86037	0.257833	8.40702	0.00375146	0.346643	-1.69081	0.921253	0.983477	0.347179	-1.58183	0.420667	-0.561261	-0.281065	-1.02007	-2.58342	-3.35942	-2.66019	1.99448	-0.953466	1.06772	0.607366
TD	124	-1.93927	1.60508	-0.318897	1.10053	1.74552	-0.714814	0.936058	-1.57084	-2.20979	-1.63272	-1.46251	-3.19447	-1.74019	-3.48868	-0.265098	-2.70229	0.264742	-2.46955	-5.74216	-1.25736	-0.141096	3.18315	0.442285	-0.659143	0.314202	1.32962	1.46013	-1.60534	-3.29251	-4.96121	-2.94887	-3.19546	-0.535876	-3.83939	0.0172659	-0.274711	1.35525	1.38541	-5.34003	-6.09393	-5.19876	-3.24581	-3.40142	-7.41978	1.17175	-0.488073	2.05987	1.36708
ASD	125	3.38351	-1.47339	-2.34714	-0.44777	-1.15786	-1.04415	-1.46184	0.967859	0.361334	0.632135	-0.653679	-1.2425	0.853861	1.77267	0.296078	-0.867621	1.08586	2.08686	2.40557	0.889164	-0.0452084	0.751323	0.457758	-0.967133	-0.791026	-1.33706	-2.48249	-2.81603	-0.808573	1.9465	2.27805	1.22531	1.9062	1.59264	-0.15864	1.00571	0.0889384	0.389444	2.86185	2.75699	0.120129	-0.374972	3.46704	2.91945	-1.47261	0.142816	0.386684	-1.12308
ASD	126	0.307886	0.0135484	-1.86466	1.13208	-0.429447	0.0659103	0.57946	-1.6132	-3.51577	0.683485	-3.16197	-1.87788	0.513576	-3.24702	-3.79385	-3.33528	4.14811	-0.690592	1.44573	-1.61099	2.51597	-0.143443	-0.2023	1.0294	1.62496	3.62933	3.65676	1.09395	-2.70497	-2.61043	2.06873	-4.36793	-1.70759	-0.882808	-4.48471	-1.72541	1.88737	1.44965	-1.42418	-1.46429	-1.43435	-1.3277	-1.52016	-1.5559	-2.72767	-1.37021	-3.08448	-2.55778
TD	127	1.11308	0.987842	-0.486208	1.44237	0.154792	1.05206	3.86008	0.628392	0.425748	1.48887	1.09771	-0.122288	1.01399	1.86902	-0.063099	1.00397	1.92945	-0.112866	1.64829	-1.07456	0.967844	-0.202043	1.35779	1.61343	0.890616	2.43178	2.62566	0.0795041	-0.0193986	1.40175	2.85079	1.90204	-1.74428	-0.595611	-0.359485	-1.95579	0.416304	0.454788	0.699865	0.929003	2.21637	0.682278	0.264593	0.374415	0.921359	0.859954	2.14311	1.11666
TD	128	-1.02254	3.48304	1.88196	3.19428	3.22113	1.94896	1.05049	-2.1377	-0.098123	-2.16116	-0.402942	0.258289	0.667634	-1.21476	1.27804	0.606273	-0.316147	-0.592469	1.924	-1.79393	-4.80145	1.43986	0.190679	0.527651	1.42397	3.57541	2.93524	-1.17325	-2.08729	-0.936588	-2.10869	-1.35691	-2.13212	-2.17257	-3.26751	-3.08323	-1.745	-1.77589	-2.66839	-1.27674	1.93238	-1.23887	-2.96336	-0.122192	0.341757	-1.90765	-0.916648	-0.576897
ASD	129	1.52729	2.68779	0.191277	0.64715	0.351713	2.54242	-0.461505	1.35296	-1.49778	-0.232799	0.0356815	0.357384	-0.997414	-1.64768	-0.597842	0.176374	-0.26247	0.805171	0.626886	-1.31733	-1.96025	-4.13555	-2.05164	0.0492534	-2.26874	1.04542	0.120385	-0.099042	-1.36295	0.0766494	0.123471	-1.96694	1.41773	-2.51612	0.611119	0.403553	-0.633239	-1.64132	-1.09863	-0.981844	-1.00201	-1.73374	-1.52716	1.28564	0.289513	-0.140847	2.41358	2.20386
TD	130	3.10854	0.915291	1.2226	-0.38361	-0.0095657	0.249741	-0.580369	-0.997459	1.73757	-0.290813	0.0440664	0.82567	-0.576445	2.41688	0.0230543	1.76861	-1.4543	0.700847	0.648711	1.05076	0.447518	0.382967	-0.336334	1.81154	-0.86935	0.252661	-1.91973	0.452037	2.31892	-2.16947	0.084661	2.34671	2.70705	1.8522	-0.370492	0.48124	2.57866	1.72954	-2.4011	-0.255699	-1.16285	-1.97896	-1.25124	-0.572592	2.19456	1.3489	-0.445415	0.0780929
ASD	131	0.757848	1.15438	1.41331	1.45874	1.21824	1.42679	1.32736	-0.839366	-0.0451575	0.452673	-0.701238	-1.23231	-0.102182	-0.611438	0.240118	0.724082	-0.405175	0.152472	0.298244	-0.371404	-1.76471	0.0506811	-0.0492726	-0.836844	-1.22798	1.90645	-2.09667	-1.31915	-0.131599	-0.785153	-1.19983	-0.452532	-1.35146	0.760617	-0.418405	-0.6836	-1.36302	-1.71512	-1.16325	-0.431062	-0.0893309	0.00976904	1.39061	0.492307	-0.423591	-1.33918	-0.545672	-0.354825
ASD	132	-0.395826	1.48222	2.82707	0.933934	1.75743	3.14069	2.81189	-1.05502	0.71441	1.01465	-1.74083	-1.90314	3.1114	0.596683	1.53829	0.940759	1.0073	-0.247908	-1.20562	-0.149603	0.101228	2.53857	3.18002	2.5933	1.48571	0.303032	2.77994	1.6896	1.3965	-2.34055	-0.788573	-2.78605	-1.17237	0.151876	-3.06806	-1.91918	-0.039878	1.05236	-0.0387526	0.0458055	1.24191	-1.27863	-1.31007	0.460907	2.398	2.19987	0.26818	-0.143455
ASD	133	-1.01146	1.87519	1.21366	1.97947	1.69767	-0.507237	-0.550165	-2.41862	0.745095	0.478469	1.85319	2.36951	1.01005	1.35059	1.18332	1.41832	0.840035	-0.835183	-1.40138	-0.598469	1.17558	0.839498	0.972045	1.63978	0.438147	1.7448	1.40391	-0.947773	2.85926	0.545191	-0.559668	0.209807	0.47923	0.654064	1.2129	0.694978	0.763808	0.904967	-0.842405	0.963253	1.15793	-1.33933	-0.0965429	0.277927	1.09883	0.856114	1.25575	2.96068
TD	134	-0.646451	1.35446	1.7344	1.65834	-0.364285	0.205205	-1.25913	0.392434	1.07966	1.89945	0.107225	1.03732	-0.544866	1.51793	-0.0949935	-0.403653	2.00813	-1.59629	-1.11228	-0.115539	-0.765364	-1.60504	-0.370802	-1.65798	-1.08495	-2.20167	-1.25383	-1.02518	-0.564823	1.4541	3.89233	0.150466	-1.18579	-0.0473662	1.77202	1.14015	-0.33285	-0.0205132	1.50133	0.0544152	0.891522	0.678287	-0.879969	-0.34197	-0.554678	0.729635	0.658868	0.442954
TD	135	-1.18954	-1.7908	4.9356	2.03682	3.26836	-0.397107	-0.280724	-0.90903	-2.32434	-0.357703	-0.310963	2.29113	0.811676	0.84625	-3.1723	-1.62951	-0.443064	-1.90103	0.190993	-2.04801	-0.892999	-1.36913	-0.680364	-0.440939	-1.7868	-1.93279	-1.56826	-0.907245	-6.39292	-2.77727	-2.58261	-3.3075	-3.26971	-4.72644	-6.72801	-5.0502	-1.81454	-3.23229	-1.43872	-0.418455	-4.04228	-0.120178	-3.6689	-4.93704	-3.68015	-0.960199	-4.5473	-0.600182
TD	136	-0.26707	-1.12611	-0.803039	-2.9798	-1.11141	0.560561	-0.27656	0.836334	0.993991	-2.33105	-0.172119	-0.206367	-1.23267	1.10346	2.42325	0.890462	-2.11051	-0.503226	0.185993	-1.26197	-0.588057	0.708669	0.370315	-0.579076	-1.52983	0.866368	-1.67282	-1.9522	-0.0735588	1.58035	2.6662	2.46791	1.46817	-1.40736	3.09124	0.160481	-0.336449	-2.59321	0.501862	3.14672	1.10368	0.331154	2.00682	4.12948	-1.20008	-1.65639	0.290232	-1.90903
ASD	137	1.11327	-1.4075	-6.68216	-1.49895	-3.10466	-1.99535	-2.34007	0.510505	0.506709	1.74141	1.45714	1.22624	-3.94531	0.726937	-0.448127	-3.30588	-1.51549	1.31702	2.95565	2.6861	2.34169	0.757579	2.32832	-1.60401	0.153649	-1.89662	-2.83932	-0.1413	3.52046	4.14878	2.61559	3.96486	-1.79641	-0.817845	3.46807	0.688057	-1.33998	1.09036	3.50152	2.17403	-3.21533	4.81362	2.69376	-1.42449	-1.07006	3.5207	-3.84907	6.75992
ASD	138	0.7079	-1.05126	-1.78776	-3.65691	-1.26065	-4.81469	-0.890839	2.47625	-1.1544	0.0478522	-0.845488	-0.846985	0.854506	-0.554698	1.34852	0.938425	-3.70411	1.95747	1.5956	0.614634	-0.609381	-0.229889	0.5936	-0.422722	-1.13655	-1.74883	-2.19425	-2.53703	0.456379	1.43813	-1.10294	-1.68452	3.92624	3.24079	4.52716	2.69971	-1.20931	-2.01744	3.92443	4.41963	1.10388	0.199289	1.6037	1.54159	0.951762	0.815319	2.21975	0.821086
ASD	139	1.17171	-3.38164	-1.74841	0.681618	0.66043	-0.589933	-1.04346	-0.354627	0.977951	1.20892	0.45447	-0.0476666	-0.248836	0.855531	-1.05247	-1.2944	-0.962854	0.821121	-0.242382	0.685119	-1.20962	-1.52988	-0.519924	-0.719885	-3.0517	-2.40133	-1.82598	0.0489246	-3.62059	0.650736	-1.59949	0.591277	-0.942539	-2.56402	-0.670745	-0.108023	0.506622	1.31521	-0.493548	-0.590471	1.88767	1.63857	-4.37103	0.589744	-1.70245	-0.292424	-2.27618	-0.186628
ASD	140	1.22656	1.26788	0.177401	4.41176	3.15336	2.978	2.62225	0.866606	-2.98265	-3.03508	-0.995697	-1.94917	-2.84009	-1.53239	-0.412406	0.228453	1.28461	0.495926	2.50074	-0.0944047	-0.575033	-0.240386	-0.169412	0.752281	3.09491	4.78835	2.30518	-1.10238	4.21765	-0.0517522	1.54424	-0.970047	-1.05325	1.94904	0.138152	-0.0449821	-0.5827	1.84164	-0.691433	0.14163	1.63734	-0.139839	-2.03196	-0.0708908	2.00261	1.36564	4.53936	1.63904
ASD	141	0.554208	-0.577399	1.17227	0.255854	0.649564	-0.541322	-0.39989	0.0247164	0.406669	0.863953	0.56149	-0.642336	0.309314	0.427092	-1.33966	-0.226197	-0.758666	-0.662252	-0.614841	-0.107528	-0.20767	-0.432114	-0.0662099	-0.462868	0.492835	-1.19792	-0.657235	-0.0819104	0.20332	-1.32595	-0.369964	-0.104737	-0.65786	-0.859758	-0.569984	-0.645841	-0.223676	0.138866	-0.214912	-2.59538	-2.05229	0.592173	-2.12833	-1.87534	-0.428982	0.361725	1.23025	0.620487
TD	142	3.52817	-0.913714	0.252886	1.22132	1.25293	-0.750442	-1.38471	0.442376	-1.79693	-3.57616	-1.82051	-1.91608	-2.82777	-1.61201	-3.69635	-1.63659	-0.736986	0.149263	3.23321	0.836703	0.4993	-1.12723	-0.00483333	0.0679913	0.235863	-1.1072	-1.10829	0.589409	-2.31368	2.74918	0.0315106	-1.13196	-0.772148	0.4583	-1.97548	2.13433	-1.25727	-2.09035	0.410575	2.81501	-1.45056	-0.959478	0.66886	-1.34835	-1.82576	-3.63344	-2.43565	-5.1142
ASD	143	1.74266	0.437638	0.517491	-2.08966	0.345507	0.157482	-2.03929	1.18831	-0.25024	-0.225269	-1.90271	-0.0822621	-1.11503	0.530441	1.27612	0.898314	-3.67233	0.0345088	3.53736	-1.43887	-1.71656	-0.120787	0.854553	4.5653	1.37592	1.14885	-1.19884	-1.68494	2.67861	-1.43935	-0.122743	-2.227	5.94112	1.66139	1.84059	1.88518	1.7242	-0.497435	-1.34556	0.228365	-0.775331	1.74296	-0.772418	1.89613	4.87784	3.92478	-0.0421034	-0.971884
ASD	144	-1.85467	0.276131	1.77551	-0.575793	0.610433	-1.38028	-2.17713	-1.45965	-0.00897212	1.30028	0.543291	1.66602	1.185	-0.670503	0.219677	1.23284	2.37875	1.56829	1.19701	1.80678	0.456621	1.40522	0.959324	-1.04582	1.34356	-0.623155	1.17324	-1.66376	-0.788947	-3.92274	-3.37963	-2.44707	-0.929416	0.881743	2.2595	-0.205898	0.672901	-0.709457	-0.509165	-1.5402	-0.994114	-1.32387	-1.5209	-0.927511	0.725358	1.3882	1.34826	2.41054
TD	145	-6.58547	-9.53526	-3.27574	1.34233	15.2428	-10.8036	11.2878	-0.701216	3.08805	-0.165765	-4.34669	6.85347	11.6321	12.066	14.6161	9.51771	6.20605	9.01938	1.91849	1.92259	5.3411	1.41175	2.43617	-11.8851	10.3504	5.27214	15.4106	-11.7559	-16.5212	11.435	13.8558	7.81178	-9.19554	-7.22793	11.8939	-11.0707	-10.4202	7.63314	-3.351	-2.40787	30.881	-12.1048	20.736	13.6828	-10.4563	-11.2872	-11.8827	-10.031
ASD	146	-3.94579	-1.72418	-0.154164	3.7985	0.658182	3.13042	0.0985144	-3.06944	-0.904282	-1.61981	-0.859205	0.234434	2.14849	-1.65036	-3.66932	-4.92381	1.25606	-1.21167	-4.72053	-0.152839	0.170151	1.00107	1.84869	-0.511624	1.34962	3.94121	2.47636	-0.755919	-1.54564	-2.11293	-2.23464	-1.36691	-0.877625	0.989195	-0.992365	2.21764	-0.544948	-4.04783	-4.46708	-1.36153	-2.70528	-3.25367	1.00536	-0.922797	-1.50154	-0.961677	1.58237	1.46504
TD	147	-1.11608	-2.4338	0.0353878	1.20151	-1.35064	-3.30844	0.872386	3.1445	-0.460749	2.10639	0.398828	-1.23101	-1.0011	2.84445	2.66946	5.07662	1.69148	1.94502	1.10542	1.42084	-3.10219	-4.52813	-4.05217	-4.59843	-5.0074	-11.1328	-3.17771	0.811849	3.67386	2.66893	-0.333691	0.0224026	1.91817	3.40461	2.55343	1.67856	-0.167271	3.13175	3.79737	0.000204251	0.127907	8.6291	2.99568	2.91031	0.170399	2.78418	0.0616904	0.821084
ASD	148	2.80904	0.361259	0.523578	0.816548	0.028612	4.65925	5.96237	-1.28712	-4.34499	-0.0320527	-2.67691	-3.86036	-2.04538	-3.25788	-8.13849	-1.54707	-1.85987	-4.45948	1.9434	-3.86449	-3.35639	-2.89219	1.89914	-1.00044	0.419153	6.22143	1.92108	-3.42061	2.51285	-2.80814	1.28012	-3.34218	-3.25592	-5.64655	-1.68115	-3.00013	-2.1659	-1.7442	-0.421662	-3.52747	-3.53677	0.860397	-0.0685325	-3.49481	-0.974219	1.06398	-2.39372	1.53913
TD	149	-3.68778	-3.89986	-1.31856	1.89341	0.938744	2.38642	0.296692	-3.60708	-0.52225	2.2022	-3.15067	-1.47773	3.66259	0.768907	-2.06516	0.189297	-1.56315	-3.08551	-7.28712	-2.40402	0.310609	-1.55395	3.52204	-2.8357	-0.2094	0.587955	-0.301433	1.10027	-1.21322	-6.09969	-7.71449	-5.24199	-7.31224	-6.14821	-2.03548	-2.09349	-3.31607	-0.606893	-2.42541	-0.39141	-1.61984	0.196543	0.364528	0.692038	-2.48626	-1.85645	-4.16391	-2.83814
ASD	150	0.433007	-3.17659	-2.83187	-3.43537	-2.43262	-1.17445	2.88887	0.0997027	0.699949	-0.738039	-2.90222	-3.21282	2.21093	-1.06894	-0.248031	0.65286	0.405956	-1.32979	-0.687617	-1.6284	1.78154	-1.55707	-0.591172	-1.81836	0.900936	0.245861	4.59491	1.95097	-0.143013	-2.93918	-1.94433	-1.14394	-2.98361	-1.80788	-1.82005	-3.47452	-0.59229	-1.61844	-0.613356	-1.49418	0.655412	-1.59567	0.028159	0.342105	-2.10501	-0.580564	-2.6206	-3.75437
TD	151	2.08313	0.340578	0.673985	-2.20719	-0.888014	-0.224028	1.01324	2.12044	-0.133166	0.856512	0.431729	0.724532	-0.642934	-0.328766	1.11493	-0.898629	0.0642739	0.673567	1.96679	0.0296474	-2.18708	-1.69494	0.594225	-0.776914	1.01222	-0.330117	1.60036	-0.0617272	-0.849727	8.28207	5.15994	-0.603608	-1.13437	1.20589	-0.255734	1.10268	-1.1582	-0.867056	7.54334	1.37182	0.377276	2.23625	1.29531	1.181	-0.229806	-0.14122	-2.75373	-0.606585
ASD	152	0.549976	0.633686	1.48672	0.715111	0.931813	0.926325	0.536839	0.814227	-0.184506	-1.11547	-0.0835141	1.27869	0.665928	-1.04729	-0.716653	-1.1846	-3.83149	-0.938251	-1.96557	-0.340049	-0.558137	-0.215155	-0.504932	1.4577	-0.738266	0.874878	1.85566	0.648915	0.806248	-1.60165	1.59876	-0.101647	-0.302995	-1.51181	-0.734966	-0.814487	-0.0637475	0.282162	-1.10472	0.66369	-0.290253	0.850426	-0.269396	0.0631453	-0.0150746	1.55473	-0.506833	-0.505643
ASD	153	3.15188	0.291912	0.365953	-4.32398	-1.77423	-0.0511176	0.734637	0.85077	-3.42497	-1.40438	-5.26473	-3.01815	0.724365	-3.12849	-1.75083	-1.77532	-0.208659	-0.603995	1.07602	2.11144	-2.43731	-1.67799	0.0122348	-2.88747	-1.36334	-1.23123	0.384537	-0.97069	1.66466	-4.51425	-1.59483	-2.81361	2.13468	3.90021	-0.815547	-0.518759	-1.34284	0.230998	0.713892	4.55686	0.140958	3.04813	1.42249	2.84223	0.996656	0.0323982	-0.350797	-2.19015
ASD	154	-0.0616666	-0.0620593	-0.642393	1.27811	0.225771	-0.165042	0.850493	0.102266	0.741876	0.161524	0.205071	0.12989	0.74469	-0.124195	-0.882442	1.43776	-0.828733	-0.868697	-1.59605	-0.699767	1.2293	-1.61451	0.916469	-1.17231	0.562958	2.42529	1.15753	0.389459	-0.246279	-1.22805	-1.47364	0.398231	-0.477872	-0.363674	-0.612248	-0.934688	-0.673776	0.406734	1.42821	0.824876	-0.425285	0.301073	1.33127	0.91632	-0.838229	-1.49464	-1.95092	-1.36746
ASD	155	-0.128133	1.21956	-0.256327	-1.72608	-0.695414	0.589825	-0.414712	0.958808	-1.31671	-2.78684	-0.308492	-0.668637	0.0153952	-1.97	-1.56218	-0.146542	-1.09911	-1.01635	-0.0640869	-1.01634	-1.49861	-1.50875	-1.73896	2.35873	-1.39263	-0.818961	-3.25162	-1.32404	0.550732	-1.06472	0.316526	-0.943536	1.56666	-2.52029	0.343335	-0.875	-2.85449	-2.05881	0.422691	-0.0570241	-1.71447	2.43331	0.530414	-0.669858	-0.370525	0.252573	-0.697996	-1.07909
TD	156	-2.09748	-2.86413	2.57948	-2.88944	-2.00088	1.35681	-0.613541	1.57795	0.951408	0.0181697	-2.44948	-2.87039	-1.35053	1.3268	1.91654	2.57996	-3.11275	0.434917	1.25523	-2.06886	-1.90542	-0.855887	-1.40753	2.28494	-1.45882	1.66921	1.24597	0.460653	0.329187	-0.406729	-2.6422	-2.33705	2.47983	-0.021614	1.75878	0.459158	-3.22283	-0.79078	2.44713	-2.32604	-3.28858	2.32128	-0.326481	-4.1941	-0.0542423	-0.168953	-2.60336	-2.9611
ASD	157	-0.554193	-0.827811	-0.38113	-0.494656	-0.130882	2.23743	0.449853	-1.76245	-0.47944	-0.814449	-0.580189	-1.26127	0.92726	-0.643493	-1.0205	0.479211	-2.18053	-0.576521	-0.794831	-0.708572	0.276459	-0.669636	-0.130695	-1.94028	0.025343	1.37806	1.22019	0.549546	0.615919	-1.59457	-2.82107	-1.49409	-1.25326	0.019682	-1.35087	-1.76549	-0.678674	-0.509469	-1.02749	-2.78098	-0.503709	-1.95651	-1.48343	-2.26838	-1.87759	-1.90285	-2.57539	-1.38109
ASD	158	-0.982553	-1.62811	-1.42321	3.36579	1.36974	-3.71238	-0.60122	1.70927	-1.29401	-0.643573	-1.43159	-1.71887	-0.803482	-0.0497796	-1.22128	-1.84447	-1.70144	0.794491	-0.085861	1.79424	-0.647489	-1.76705	-1.69843	-0.383935	-1.95936	2.89566	2.65201	-1.54616	0.551348	6.89451	3.58218	1.7665	-1.21153	-3.94439	-1.69389	-1.02674	-2.02878	0.010389	0.570209	0.727949	3.14756	1.91161	-0.617479	3.6318	-0.384346	0.469345	3.15194	1.02465
TD	159	3.81414	-1.62507	2.81523	-0.0402799	2.29779	5.5883	2.97385	-1.25443	0.205845	-1.91476	0.076681	1.20657	1.47223	-0.666747	2.34995	1.95891	-0.192289	-3.75901	-6.98451	0.774947	2.36709	-0.996339	4.08849	-0.136226	5.3861	2.67437	2.40962	0.611525	3.30633	-0.332573	1.41404	-1.66015	0.357664	2.40531	1.32139	-2.98553	0.388885	0.263155	-0.828735	-1.56891	1.15619	-1.18976	-0.756623	-1.30505	1.58699	4.072	-1.7181	-2.67171
ASD	160	0.277425	0.391021	1.05902	2.2283	2.36591	1.53162	1.83788	0.719597	-0.483115	0.568288	-1.72322	-0.105359	-0.0303339	1.73506	-0.777911	0.669575	2.23869	0.088815	-0.154434	-0.26743	0.782722	1.6057	1.9423	0.597695	1.47605	3.78709	5.69365	1.24511	1.12336	0.784955	-0.977318	-0.685959	-0.578461	-0.722745	0.423373	0.0994405	1.59876	1.18258	1.0361	0.765486	-0.214674	0.233739	1.71859	0.830217	0.491219	0.118451	-1.03319	-1.90631
ASD	161	1.71494	1.15851	2.85006	2.18662	1.24088	0.584064	1.05624	2.10344	-0.898067	-0.208952	0.150763	-0.983073	-1.55817	-1.61562	-0.0406482	0.240146	-1.63996	-0.074433	-2.51222	-0.152612	-0.361813	0.216307	-0.203031	2.7684	0.583393	3.07455	2.3639	1.27916	0.359348	3.24786	3.1847	-0.582991	0.405895	-1.78445	3.43527	1.58748	-1.73753	0.530425	2.03335	0.286807	-0.0268056	0.700139	0.936845	0.0583023	1.46878	-0.152346	3.32047	1.2604
ASD	162	-3.18299	2.32704	0.10342	1.27602	1.24938	1.37269	1.14109	-2.81345	-2.03187	0.230216	0.971954	2.90102	0.975138	0.738476	-2.41298	-1.33785	1.59597	2.65209	-0.745754	4.19088	4.01685	3.58539	2.16471	2.94978	0.529815	-0.0797444	0.612303	2.66478	4.24639	-2.33905	4.03262	-1.20756	1.7028	4.56735	0.8262	2.97535	3.55339	4.21262	-4.27339	-1.44038	-1.4437	-2.00369	-4.83452	-0.832642	3.18929	3.0081	3.72932	3.29042
TD	163	0.118837	0.636595	-0.197474	-0.536952	-1.04021	0.497487	0.319895	0.0491072	-1.67206	-0.231568	-0.732219	-0.127209	-0.56086	-0.986494	-0.312184	-0.357664	-0.805591	0.616098	0.886364	-0.0539814	-0.524571	-0.349508	0.375592	0.940193	0.0716386	-1.14539	-0.149759	-0.207655	0.320936	-1.47197	-1.49526	-2.04082	0.847251	-0.370119	-0.0692769	-0.214443	0.123957	-0.485719	0.343043	0.319278	-0.681963	0.252494	0.119582	-1.06064	0.432808	-0.956018	-0.0277627	-1.43695
ASD	164	-0.941397	0.813656	3.71591	3.65638	4.85197	-0.395774	0.76702	1.28696	1.88973	-0.861719	2.22524	0.542321	0.273743	0.772218	3.87172	2.02388	-1.20915	0.0344438	0.835997	0.219375	-0.575944	1.16272	-1.19861	3.33412	-0.596762	2.52748	1.35754	0.44717	2.22571	-0.85816	0.695069	2.30517	1.95903	-0.187165	0.83585	-0.363059	-0.467119	-0.192176	0.249845	0.385584	1.97358	-0.337589	-2.54672	3.48732	1.75818	1.40777	1.16842	-0.561974
TD	165	1.6905	-0.16721	3.26239	-0.987473	3.83731	2.40248	2.66708	2.91283	-2.68957	-1.89533	-3.60908	-1.48246	0.260874	-3.12828	-5.60789	-2.68254	0.135207	1.89482	2.92469	2.53628	3.98439	2.44175	3.53766	2.26227	2.63612	0.906535	2.33684	1.01232	2.47371	1.05417	1.66376	-0.741	-1.54837	-0.248497	2.32724	-2.01273	2.59373	2.13033	1.79828	-1.18817	-1.81244	0.791482	-3.57817	-1.20044	5.11898	3.44024	2.95754	2.13621
TD	166	3.87928	-2.67412	-0.454818	-1.26923	-2.38422	-2.42622	-4.60243	2.23717	-2.46448	-2.34882	1.65257	0.942079	1.40377	-3.18795	-3.17418	-0.863005	-2.72735	0.102118	-1.39742	6.18829	1.41325	0.987636	-1.15481	2.26338	0.0749635	0.233429	1.08611	-2.20169	6.55012	-5.32794	-1.45446	-3.98594	4.10893	3.7367	5.12643	7.33034	-1.20101	-0.824828	-3.50322	-3.28951	-2.8211	6.22031	-2.80041	-2.32661	2.14857	0.825776	-1.87613	-6.16506
TD	167	0.326863	-1.75863	0.202855	-0.644781	0.594917	-0.839704	-2.32594	0.8577	0.183166	-2.60007	0.419899	0.692337	1.08315	1.0905	0.502866	-0.119167	-2.66419	-0.00385667	-0.522133	-0.996297	0.87829	-1.64681	-2.2824	-0.309695	-2.56397	0.215892	-2.42803	2.606	-0.445794	0.385614	0.210261	1.12734	-1.17897	-2.2104	-0.50901	-1.63555	-1.34488	0.108425	0.017685	-1.32575	2.00404	-2.13789	0.390323	0.233547	-0.97906	-1.6954	0.111738	-0.403911
ASD	168	0.952967	2.13166	1.07733	0.660774	-1.28416	1.2128	0.75949	0.512134	0.272684	0.005636	0.353725	0.350455	-1.86245	0.600455	0.665708	-0.0573305	0.498057	-0.267564	-0.939124	-0.165722	0.486794	0.634054	-0.0742602	-0.929498	-0.527875	0.934369	-0.974204	-1.1465	-1.46268	-1.00716	-2.19541	-1.57459	-2.7426	-1.19246	-3.59441	-1.12883	1.18795	-0.929052	3.96236	-1.20648	-0.482962	2.73441	-2.11873	-3.50151	-0.0623716	-1.76369	-0.16358	1.37828
TD	169	-2.80041	-0.7332	-9.11639	-4.799	-3.35076	-5.08374	1.55052	0.765456	1.15045	-1.4391	1.29173	-3.12096	2.19665	0.265557	0.251783	-0.457367	-3.33934	-0.534955	-1.30384	-0.602509	-1.24999	-2.50343	0.962282	-0.685903	-0.136523	-0.239093	3.19743	-2.01743	-1.12764	-3.8094	-3.02599	1.20266	-1.47979	-1.98722	-1.89898	0.135476	-1.47327	-4.15866	-1.25224	-1.48069	0.874361	0.186659	1.20203	-1.70989	0.669537	-5.30206	-0.902367	-0.247407
ASD	170	1.02925	-0.59717	1.76294	-1.55423	0.050413	0.352382	2.12937	-1.97422	-1.07906	0.719339	-0.105678	-0.497703	-4.38924	0.492763	0.220549	-2.43229	-1.53058	1.51856	4.79373	0.448136	-0.634381	1.86831	1.37393	-0.662581	2.74332	0.66619	2.36668	0.204204	-0.697552	0.302853	1.67884	-0.319366	-3.6429	-2.76296	-2.43455	-1.11741	2.10523	-2.85789	-2.55554	-2.69987	-2.01028	-1.8964	-1.8472	-2.38486	0.889703	0.794514	-0.736628	0.608237
TD	171	-2.66107	0.839583	-1.92329	-0.391664	0.251783	-1.55749	0.517659	-2.51685	0.73098	0.231774	0.511701	0.947036	0.243681	-0.426161	1.20103	1.32951	-3.27201	-0.865455	-2.46649	0.163561	-0.519668	-1.04228	-0.856683	-0.918102	-0.195755	0.321619	-1.42084	-1.07677	-1.46026	0.687229	0.523645	1.08778	-1.25112	0.0217103	0.235674	0.699544	-1.85114	-1.1096	-0.755379	1.20642	0.712669	-2.35131	0.959196	-0.0636236	-0.255159	-0.971404	0.98187	0.254733
ASD	172	0.234635	0.587236	0.318062	-1.06115	2.2149	-11.0862	-6.79733	5.13195	0.0175809	1.6624	-1.5207	-1.91503	-0.121038	1.58322	1.4941	0.379285	-2.70449	3.87239	2.60041	2.30283	0.119936	0.16675	-3.67122	-0.725951	-5.66942	-7.74714	-5.47146	1.24153	-0.794804	3.37915	6.01609	5.81E-05	2.80407	-0.0735604	2.22146	-0.130478	-0.324147	-1.22134	7.06916	2.8318	1.80091	8.24914	1.00074	3.19904	1.08434	2.154	1.15595	-2.03368
ASD	173	0.351617	2.00532	2.85434	1.09237	-0.136976	3.07027	0.430738	1.08593	-0.107493	1.37253	0.697034	0.20251	1.46086	0.180822	1.85285	3.41185	2.8659	-0.736618	-2.97185	0.209789	-0.790589	-1.13208	-0.113642	2.2986	3.45889	-0.342847	-1.54429	1.05255	0.16952	0.94127	0.780324	1.08214	0.972178	1.91726	0.675794	0.677881	0.22938	1.17825	0.964018	-0.366241	0.0628171	-2.01119	1.02899	-0.595919	0.886822	0.747131	0.550151	1.4582
TD	174	-1.36462	-0.2841	0.508329	0.919008	2.04236	1.97513	1.16731	-0.510563	0.446798	0.769958	-0.179113	-1.30945	1.03976	-0.499267	0.628664	0.541218	0.0737784	-1.7903	-2.31757	-1.34206	2.2604	3.48592	0.531442	1.32334	0.872961	2.02466	0.932394	0.946837	0.0116862	-0.159442	-0.688529	2.45199	0.499863	-1.13903	0.711	-1.42708	1.11623	-0.0822277	0.163642	0.797001	-0.671665	-0.77497	0.0954488	0.307989	-0.341359	-0.739091	-0.179693	-0.0358276
TD	175	-0.796387	1.2661	1.7376	1.7941	1.07222	2.08819	0.693462	-0.352261	0.134665	2.00846	0.815517	-0.569167	0.447204	1.28769	0.44869	1.78903	-1.0335	-1.21616	-1.06784	-0.231959	-0.203953	0.284891	-0.409472	0.294072	-1.43599	-0.390656	-2.55293	0.41019	-1.00283	0.476995	0.223017	0.989659	-0.889332	-1.31881	-2.46863	0.803949	0.295647	-0.198687	-0.488554	1.1131	1.30268	0.81079	0.384131	1.38874	-0.594666	-0.853922	-1.0036	-0.902642
TD	176	-0.888357	0.141439	3.16899	1.93636	2.7459	4.84729	1.39924	-2.82398	-1.51254	-3.0263	-2.75368	-2.66823	-1.62262	-1.56807	-0.784333	-0.270754	-1.16815	-1.85312	-4.41905	-3.17943	-1.97211	2.20472	-0.24305	-2.68285	0.157924	1.22264	4.61681	-0.407202	-1.23326	-0.906155	-1.70891	-3.34182	-2.50968	-1.33949	0.194842	-3.38016	1.06607	-0.888283	-0.987483	-0.432546	0.143315	-2.59267	1.36995	2.62645	-3.03875	-1.93691	-1.60918	-5.07607
TD	177	1.09899	-1.05113	-1.04771	-2.90176	-1.41353	-1.35465	1.23058	1.59378	1.17132	1.65566	1.87361	2.33261	2.27893	-1.17534	-1.08789	-0.764182	-0.300711	2.25122	-0.295337	4.3945	-0.63655	1.45746	0.210583	1.20064	0.236896	-0.980528	1.46924	-0.357897	1.02001	5.23794	1.98083	1.23386	2.86389	0.799497	0.279528	0.592289	-0.809689	-0.564616	0.375231	-0.251521	-3.16598	0.768661	-2.37892	-0.634523	-1.91238	-1.23377	0.313767	0.570652
TD	178	0.281554	2.01649	-0.862482	0.785999	0.808148	0.0486636	-1.57041	0.544998	-0.134442	-0.365397	1.14897	-1.58327	-0.681929	0.657546	-1.21477	0.13686	-2.47885	-0.226888	0.91713	0.714109	0.40911	1.33119	0.0561465	0.489079	1.16179	1.48546	0.919444	0.218016	-1.76911	2.03545	2.00653	1.24311	-2.19193	-1.69708	-0.0901344	-0.408165	-0.673971	-1.22793	0.306019	1.87452	-1.22264	-0.395027	0.795051	1.34908	1.84332	1.2885	0.836845	-0.901209
TD	179	-3.09981	-4.01704	1.16162	-3.10693	4.6461	-6.63019	-2.22306	0.254782	4.17902	-0.328978	1.26199	0.844509	7.80152	2.66307	2.34271	-0.740293	2.84126	0.165095	-1.09428	-0.832081	1.59736	0.457135	-3.04655	-2.95751	-5.65232	-6.5634	2.3983	-0.952489	-1.57724	1.55946	-1.04129	2.0859	3.5187	0.590813	3.95994	1.74421	0.740648	0.961863	4.80187	0.710153	-1.96604	0.701154	-2.90393	-0.243284	-3.67771	-0.335468	-0.467217	-3.19415
TD	180	2.46987	0.209686	0.921964	0.81264	0.379035	1.18307	-1.27101	2.95032	0.856792	0.120505	0.0973199	1.4755	-1.49745	0.341095	2.65341	2.81258	-1.20915	1.2007	3.14223	0.920809	-0.94721	2.43361	1.77327	0.133045	-0.240315	-2.76261	-6.71507	-1.48348	1.78782	0.898097	1.92766	1.93259	1.51291	2.16851	3.33231	2.20677	0.997958	-1.95998	1.09968	1.09539	0.738637	2.16855	0.362349	-0.591854	2.72155	2.4404	1.42813	-0.0470641
TD	181	0.72572	1.65856	3.86701	-0.185827	1.63133	1.81131	1.84318	-0.566071	0.99335	0.950222	0.689121	0.981623	0.0724998	1.38065	0.081841	0.903712	0.00587197	-0.292324	-1.20371	-1.31472	-0.0788059	1.14259	0.420347	0.312979	0.652277	0.909143	0.301243	0.0129455	0.478683	-0.966756	-2.39665	1.18899	-0.557847	-0.752793	-2.2317	-1.64018	-0.1353	-0.261781	-0.874884	-1.64488	-0.0282818	-3.04098	-0.749914	-0.797435	-0.879501	-2.10578	-3.15871	-1.42878
ASD	182	1.0874	-5.57103	2.61681	-5.86847	-2.16871	-2.36725	11.4115	0.953822	-0.314045	1.17593	-2.90344	-4.86599	6.97215	0.222823	-0.87857	-0.483775	3.7462	1.53151	-1.68696	1.86638	-2.08434	0.186127	1.19995	-5.51481	2.22716	4.90798	8.80816	-1.56744	-0.990019	1.98615	5.31576	-0.661025	-1.84261	1.08134	-0.454476	-1.80282	0.844117	-3.47977	-1.86473	-1.69154	1.49291	-0.350681	-4.04655	-2.61211	1.40441	0.000135484	1.05364	-3.99442
ASD	183	-1.80585	-0.257368	2.98985	1.7374	1.05832	2.31846	0.673395	-5.21383	-3.74456	-0.324372	-1.95251	0.753687	0.964187	-5.58387	-6.30393	-4.08694	-4.1191	-1.00351	0.526113	-0.968017	0.766437	0.583867	-0.856406	-1.84451	0.990355	1.31186	0.496065	1.53214	-2.69776	-5.66255	-1.53435	-5.4742	-3.33969	-0.909017	-2.53174	-3.7794	-0.952847	-1.49076	-5.40622	-4.44136	-5.5514	-4.57039	-1.48777	-3.25859	-1.35376	-2.38966	0.116795	-1.12087
TD	184	0.891101	-0.373499	-0.154447	-3.07703	-0.849122	-0.445562	0.744251	0.560781	-0.907197	-1.25363	0.856802	1.55952	-0.396847	-1.86809	-1.66128	-2.16401	-1.90585	1.76952	1.36368	0.202163	0.823816	-0.465054	1.05909	-0.676695	-3.10288	-0.942206	-0.73881	-2.49038	0.189645	1.45199	0.420118	-0.300439	1.58016	0.573392	3.00113	0.426685	0.464544	-0.533938	1.10073	1.56491	-1.35263	1.21868	-0.662214	0.319217	-0.16284	0.0306042	1.01275	-3.16748
TD	185	0.75414	-1.48543	-3.48573	0.280619	-0.96758	-0.100142	1.0101	3.37859	-1.02525	0.214626	-1.94334	-1.46299	-0.831248	1.59841	-1.12226	0.67676	-0.190311	0.00258068	5.59967	-1.88853	-1.47234	-0.919906	-0.0123807	0.683662	-2.60081	-0.571492	0.0995438	0.408591	1.62896	7.45575	0.938077	-0.693988	-1.18253	-5.00104	-2.49387	-5.54448	-1.11308	-2.7877	4.17565	3.53412	-0.410948	5.6473	-1.71036	1.35115	1.43918	-0.0829837	-0.28	-1.48045
ASD	186	-0.865334	5.18979	3.27342	2.99061	0.518952	-1.35222	-3.4366	0.419087	6.33605	-0.526744	3.79338	1.26318	1.93213	1.85493	4.84129	3.21277	-0.304478	0.545652	-3.31264	3.28939	4.3792	1.18304	1.78087	3.08048	3.05028	3.37473	1.70166	4.05165	2.87746	-0.449352	5.96945	5.29237	3.4502	5.51524	3.84867	6.12125	6.3509	-0.404297	-0.287069	-0.23439	3.01138	3.56307	-0.797226	4.18635	4.80017	2.9222	5.188	1.64606
TD	187	-0.924204	1.94182	1.15072	-0.941011	-0.155381	-0.974264	-0.497217	-0.843839	0.6846	0.389359	0.365664	-1.26406	1.29602	-1.62107	-0.30881	0.746658	-0.46153	2.52218	4.49234	1.13574	0.330129	0.759772	-0.180374	-1.87667	1.65124	3.31777	1.7384	-1.92501	0.743618	0.545185	3.92032	2.8303	-0.367995	0.357588	0.573583	0.536528	1.1293	1.15233	0.120083	-1.00328	-0.486149	-0.172237	-2.5825	-1.43806	0.667689	1.53085	-1.21333	-1.86602
ASD	188	0.10203	2.39678	-1.11481	10.4692	3.52691	-6.22295	-2.10148	-1.88735	2.53717	1.1514	0.827588	0.858935	-3.75387	1.46112	-1.37531	-0.380532	4.33092	2.91906	1.55752	3.63937	0.967674	0.856824	3.47485	0.915447	4.89307	-8.02572	1.1734	-1.72078	2.23093	0.39822	1.1448	2.44514	3.88066	4.36744	6.18489	4.63742	1.9401	3.23501	-0.726032	2.36135	-2.06424	3.91634	0.112358	0.543513	4.76493	-2.83263	0.797913	5.32709
ASD	189	-1.59319	0.485704	2.37438	2.215	-1.27037	-1.82055	-2.13043	-2.03655	1.05404	1.12742	0.496293	1.18478	-0.433969	-1.65197	-1.64046	-1.39135	-0.849101	0.231196	-0.355564	0.0650767	-0.85247	-1.25962	0.773086	2.23413	1.80769	-3.53466	-5.90695	1.95303	0.241115	-0.391482	-1.24791	-0.115668	1.29712	2.1491	1.33668	-0.782894	-0.630711	0.103613	2.29845	-2.34636	-2.53915	1.29466	-4.75077	-4.43338	0.836228	0.614966	0.288117	0.190843
ASD	190	-1.44687	0.999226	-0.969116	-1.2402	-1.30722	-0.69655	0.584869	1.39062	0.255511	0.642054	0.489912	0.716874	-0.959846	-0.209006	-1.1952	-0.817062	-0.190371	2.41426	2.23989	1.38947	-0.645115	0.182432	0.298067	-0.695305	-2.78619	0.362212	2.22361	-2.50212	-1.16649	4.69894	4.0319	1.84606	1.20503	0.262586	1.3987	1.2528	-1.03541	-2.28436	2.65457	3.13635	-0.499758	-0.444552	1.07962	0.690782	0.102327	-1.17938	-0.53005	1.20873
ASD	191	-2.37797	1.57622	-0.96978	-0.874724	0.838097	-0.719244	-2.18658	-1.01506	1.85245	1.46969	2.76084	0.802962	-2.50122	-0.304116	-2.88927	-3.36645	3.68922	0.873126	-0.797096	-0.563235	-2.00312	0.608659	0.669122	1.81191	-0.371999	-3.8978	-1.12385	-1.23371	-0.553887	2.28558	2.51652	2.49576	2.13984	0.573662	4.97939	4.49747	-1.39274	-1.43405	-1.88516	-0.622147	-2.70726	-0.715091	-1.61983	-1.6011	3.97826	0.328486	5.20597	4.08781
TD	192	-0.877008	0.762504	2.46621	1.26846	-0.245093	2.56281	0.640762	-0.558761	-0.476314	-0.797826	0.465428	-0.915539	-2.91966	0.421346	-0.50236	-0.815728	-3.27103	-1.70011	-2.94674	-1.87047	0.627218	1.85996	0.540017	0.559032	0.698303	3.12958	-2.11495	1.35462	-0.293762	-1.25252	-2.98065	-1.28336	-1.15843	-2.23804	-1.27238	-0.391218	0.56899	-2.07031	-2.41895	-1.21955	0.0884079	-0.89194	0.338586	0.602802	0.859159	-0.279473	0.312863	0.271951
TD	193	0.0107033	0.307782	-0.643158	0.439243	0.233596	-0.10328	-2.31198	0.468089	0.0857574	0.512654	-0.111168	-0.955443	-0.757847	0.636429	0.454563	0.107596	-0.173404	1.1938	1.77234	0.396238	-0.513475	-0.47907	-0.18257	-2.24248	1.27224	-0.440053	-2.9915	-1.56757	-0.631497	-0.0918529	-0.0904341	-0.184013	0.0536534	0.29348	-0.384585	-1.04525	0.0926059	-0.313229	-1.13047	-0.703849	-0.51995	-2.14692	0.218711	0.477683	-0.245372	-1.90975	0.878283	0.242565
TD	194	0.534838	0.720977	1.78881	2.35777	2.2858	-0.0918925	0.389739	-1.35275	-0.174797	-0.834161	-0.251202	0.208073	-1.47703	-0.176584	-1.87022	-1.96299	1.03987	1.50987	1.75199	0.430781	1.31732	-1.80248	0.126869	2.19364	1.05872	1.38278	2.90117	0.223725	-2.38716	1.71095	-3.10905	-2.18736	-0.854668	2.02698	1.34513	0.704689	2.22081	0.253326	0.736994	0.902873	0.164718	0.0740018	0.848317	3.17217	-0.289441	-1.57103	1.67373	1.64472
ASD	195	-2.89169	0.771026	-0.828627	-1.20972	-1.41362	-0.616621	-3.90587	-0.897352	-2.81343	-1.06246	-1.07307	-0.826934	-1.11806	-1.36249	-0.187811	1.29855	-0.227404	-0.213631	-1.73212	0.279522	-2.9495	-0.779515	-1.21036	-0.489484	0.488496	0.729391	-0.414673	-0.325144	0.348371	0.403764	1.609	-1.30919	-0.519333	-2.8565	-1.03703	-1.6634	-0.881822	1.49745	-3.28953	-2.0763	-2.4166	-2.30061	0.405821	-1.06288	-0.409893	0.342119	0.829139	-2.13838
TD	196	0.991131	1.65949	0.934673	-1.76272	-0.593421	0.881406	-0.135234	0.689535	0.610096	-0.17656	0.047737	1.49717	-2.98465	-0.516443	-0.809804	-0.314925	1.59432	-1.06608	0.108423	-0.374064	-0.209232	-0.746259	-1.19277	-0.250924	1.25441	4.91333	0.321937	0.867355	2.40593	1.54483	0.381297	1.35126	-1.13286	-0.585997	-1.26813	-1.25275	0.461868	-0.142996	-0.0868044	0.93185	0.0511435	-1.02176	-0.53557	-0.982641	0.271451	-0.952313	-0.595992	0.204832
TD	197	-0.15962	0.564961	0.491576	-3.53206	-5.21101	-1.05676	-0.634553	-1.60451	0.159359	0.357814	-1.72199	-0.85488	-0.72177	-0.183919	-2.10765	-0.6427	0.911967	1.96985	0.290167	1.3634	2.12921	1.61321	-0.495098	2.38743	0.319914	-1.20861	-1.92446	3.17682	0.630886	-4.32301	-2.06824	-2.59467	-1.94158	1.7663	0.973502	-0.366781	1.24085	0.447321	-0.300128	-7.99618	-1.31242	-1.52575	-2.7675	-4.50581	0.995801	1.56054	1.44282	0.0363713
ASD	198	-1.10272	2.15529	0.738984	-0.935386	0.35578	1.75726	4.42466	-0.24375	0.0064457	-1.19336	-0.220136	-0.252912	2.28445	-0.563268	-0.61248	-0.829337	0.469359	-2.32766	-1.25466	-0.815404	-0.627108	1.2917	0.0642248	-1.0211	2.71907	2.4043	4.51231	1.15947	2.05708	0.0292008	-0.245828	-0.379458	0.153544	-1.06418	0.392362	1.26027	-1.2273	2.05345	1.76019	-0.127249	0.288782	2.31215	-3.43483	0.466367	-1.90327	-2.73539	-1.50821	-2.6672
ASD	199	-1.02589	1.25647	1.38687	1.00908	-0.481894	0.122898	-0.584895	-1.4068	1.3981	0.168134	0.291346	1.20568	0.396722	-0.445086	-1.85592	-1.11724	-0.135343	0.429784	-0.341805	-0.842274	0.319392	-0.646177	-0.654228	-1.88754	-1.71171	-0.387967	1.9927	-1.0507	-2.79179	0.681013	-0.531669	0.0838781	0.919319	-2.0415	1.91501	0.590128	-0.151829	-1.06959	2.34595	0.907784	-1.59791	-0.384781	0.930118	0.21615	-1.37007	-1.87248	-0.734131	-0.15276
TD	200	-2.62955	0.843518	0.223956	-3.89207	-1.14873	-2.13745	-0.907921	-1.75586	2.11524	1.71977	3.75543	1.86726	-3.36783	-0.43194	1.36709	0.713273	1.21765	-4.67887	-5.66397	-2.04021	0.38163	1.63927	0.148563	7.784	-0.138533	-0.0639724	-1.20592	-0.263404	-2.4029	-4.16348	-1.02715	-0.0238688	-0.84377	-3.1772	-1.74896	-2.83432	-0.0643344	-3.41336	-1.30136	-0.620269	-1.69982	-2.79724	0.620097	-2.76327	1.11432	-1.51996	4.37214	-0.596399
ASD	201	1.37991	-0.0333653	-0.0201175	-0.589571	-0.9439	0.192795	-0.761044	0.280489	-1.83352	-0.710849	-1.87026	-2.00071	-1.06964	0.904561	-2.99979	-2.28122	-0.28425	1.84344	1.71256	-0.0646492	-0.564853	0.554313	-1.01927	1.76381	-2.10035	-2.03219	-1.60015	0.481289	0.432026	0.965847	-2.286	-1.81474	-0.0526025	-1.37561	-0.969108	-2.5346	-1.05105	-0.605849	0.839166	0.0827353	-1.2322	3.03897	0.227112	1.0402	-1.34169	1.66203	-1.12288	-1.60766
ASD	202	0.415463	0.42079	1.32439	-0.756075	-0.49266	1.4971	3.11249	0.888893	-0.628943	-2.36785	-1.98865	-1.66953	-2.25313	-1.0159	-1.95624	-1.53531	3.09311	-0.860398	-0.695173	0.0409624	1.11149	0.306993	-0.469246	-0.306863	0.675369	2.15759	4.14527	-0.162387	-2.39762	-2.46048	0.247677	-0.750919	-1.53012	-2.69671	-2.19898	-1.38771	0.211378	0.556969	-1.04839	-2.89876	-2.02815	0.444979	0.750557	-0.938023	-1.75672	-0.956492	-1.59001	-2.49399
TD	203	2.72724	2.6053	2.64822	0.0035017	-1.79641	-2.16402	-1.48009	0.201134	-1.23296	0.0957704	-0.284232	0.894167	-0.131603	0.547542	1.71508	1.89403	-2.16	0.938296	0.947824	1.36532	0.0467265	-1.90812	1.33858	2.13276	-0.911855	0.661124	-1.53085	-0.191533	1.88706	-0.55755	-3.76897	-3.15803	-0.721267	1.98364	1.10771	0.5723	0.204819	1.26025	0.393439	0.114361	-1.22254	-0.192022	-2.01965	-0.910209	-0.203282	2.0981	1.21482	-2.26882
TD	204	0.100906	4.23856	4.17262	3.73883	2.89819	0.730118	1.65002	-0.771817	-0.516333	-0.19611	-2.50373	-0.629028	1.48731	-1.65334	-1.60161	-1.09029	-1.83206	-0.178462	-1.10596	0.0504956	0.728223	-1.36052	0.415037	0.769607	0.608646	3.49437	1.34694	-1.01193	-1.22563	-0.358595	2.27077	0.55071	3.4069	-0.566111	-0.449248	-0.41822	-0.381689	3.07158	0.769246	-0.566716	-2.92246	-0.616373	1.96776	-3.32157	-0.749282	-0.445164	0.60034	-1.71636
TD	205	-0.927609	-0.111876	0.22497	-2.22551	1.01582	-3.60071	-1.34851	-1.13066	-1.28598	-0.78353	0.207418	0.703285	1.5655	2.29366	-0.985667	-0.0741201	3.10403	-0.370007	-1.1159	0.347535	-1.48494	-0.712694	-1.03936	-1.48083	-0.0361128	-1.01957	-0.760114	1.61195	1.675	-1.69975	-1.09683	-0.801833	-1.10642	1.17653	-2.40464	-0.709987	-1.1472	2.2105	-2.24582	-4.24573	-2.95852	-1.97447	-4.00069	-2.87793	-0.517003	-1.76807	0.732949	-1.26593
ASD	206	0.166619	-0.159606	-3.08879	-0.946633	-0.451277	1.80327	0.26185	0.464695	-0.592496	0.0031257	-0.735037	0.492963	-0.63306	1.41823	2.31878	2.19993	-1.16011	1.05559	0.534211	0.401779	-0.576405	-0.900116	-1.34134	1.14283	0.185404	0.866671	-1.59366	0.305959	-0.854223	2.38601	1.00695	-0.733757	-0.966118	-0.494857	1.36306	0.372222	0.0759831	0.299445	1.59292	1.51025	1.85248	1.3828	1.45106	2.44469	0.973645	0.927846	2.13784	-0.350598
TD	207	-1.81403	-1.50221	-1.83598	0.0578227	4.33089	3.67748	1.63553	-2.86282	-0.484857	-1.68929	-1.60723	-1.28143	6.29968	-1.19286	-0.671511	-0.288038	-0.453625	-0.386994	-0.52027	-1.27077	1.52985	1.61699	1.38451	1.12556	0.504682	5.45329	1.01755	4.19142	0.183955	-7.97514	-5.23568	-1.38846	0.0868933	-2.32663	-2.0742	-3.70225	1.14499	2.81989	-9.38325	-7.35229	-3.72651	-5.65545	-3.2253	-5.5767	0.20622	-1.93467	2.08268	-0.542487
ASD	208	-6.33973	3.67712	1.65547	2.57215	0.950364	2.2586	3.79492	-4.69651	1.15003	1.99034	2.14834	1.33881	0.930989	4.54265	1.07978	2.87085	0.542032	-0.74382	-7.12062	-1.05458	3.75301	1.73767	3.48246	1.82598	4.16431	1.11297	0.512303	2.77896	-0.687715	-7.75733	-1.24742	0.0648483	0.371475	-3.66469	1.2799	1.33115	2.58026	2.42293	-4.06866	0.0392232	-1.61899	-4.56833	3.68507	1.30869	2.66212	-0.381309	2.6726	5.62481
ASD	209	-1.87795	2.2751	3.5022	-0.166001	0.906432	2.44039	0.939559	-3.19207	-1.12849	0.722974	-0.772949	-1.98049	1.48826	-3.13733	-2.84121	-0.446932	1.4909	0.30503	0.42812	-1.25658	0.962888	2.10352	-0.489323	2.70282	0.591566	5.62528	2.96647	2.67582	2.00399	-3.1959	-1.66993	-0.830099	2.72198	-1.46504	-2.63219	-4.02626	1.82321	0.126145	-2.95445	-1.69426	-2.23854	-3.4827	-1.18302	-3.57718	1.42275	0.142537	1.53579	2.16413
ASD	210	-0.0485955	1.40501	-2.43136	-10.8582	-1.18493	-7.81367	-2.99696	-2.75759	-2.30974	0.736878	4.81668	1.63835	4.66177	-4.38604	-3.64706	-0.641041	3.65439	-1.88001	-0.882752	-0.899245	1.25321	0.139326	-0.518727	-5.43698	0.270647	-3.5481	-4.0621	-0.475994	-1.48036	2.91595	3.3769	1.15549	4.5834	0.68837	2.17947	2.09885	2.73214	1.32521	-5.96912	1.71807	-4.80479	-2.07065	-5.91559	-6.82075	-4.12083	4.36361	-1.98981	-3.92021
ASD	211	-0.42114	4.12063	4.20947	8.00533	4.85634	-0.591006	2.73679	-3.06561	4.73381	5.4354	5.47571	7.45137	4.34929	2.92626	0.633791	5.54416	-0.646836	3.67552	-0.0152722	3.53262	1.7093	-2.5296	-4.23566	-2.99501	-5.84026	2.54708	3.85172	4.88422	0.397811	-3.77377	-3.72888	-1.19334	2.56837	-0.693343	-0.52708	2.18164	-0.327206	-0.324827	-2.11083	1.69278	4.23362	-4.94938	3.53989	3.36177	2.45061	-2.33853	1.1126	3.57841
ASD	212	-0.502624	-2.52227	-7.23613	-2.91588	-1.4859	-0.565957	0.532752	-1.68767	-0.546279	-0.827376	0.171755	-2.25921	0.836193	1.93229	1.32778	2.61836	2.52624	0.91279	1.44191	0.0466298	-2.09219	-0.734125	-3.54984	-1.2911	-3.87493	-1.61475	-1.43115	-3.14591	-2.21988	0.561146	-0.273833	0.750056	-2.95336	-2.16214	-1.09114	-1.17517	-2.66032	-1.79854	-0.386464	-0.648704	1.96686	-2.00138	-0.144008	0.435727	-1.92059	-2.23068	-3.03881	-0.452393
TD	213	-1.28382	-0.362107	3.56635	-0.902433	0.026079	5.31987	1.62997	-0.629482	-0.479896	-0.130389	-0.698816	-0.597118	3.46106	0.494269	-0.298553	-0.891283	-2.98912	-2.20891	-4.79609	-0.693901	0.883062	0.934186	1.5057	1.15157	3.09332	2.74637	2.05682	6.79851	1.08477	-4.63433	-4.59882	-2.2749	-1.21085	-0.813453	-1.61436	-3.60669	-0.406475	0.345262	-3.98856	-3.10704	-0.589593	-2.48692	-0.18639	-1.26531	-0.150061	0.951129	-0.180312	-0.639045
ASD	214	0.911597	-0.608041	-0.202232	0.868118	0.97588	-1.02344	-4.06793	1.94196	-0.220277	0.507643	0.413106	-0.753448	0.956568	-0.137507	-3.13349	-3.37442	-0.0967393	0.548797	1.11976	-0.637934	-0.805882	-0.428962	-0.584201	1.11279	0.335247	-0.816604	-0.991599	0.654427	1.63088	2.44148	1.73985	0.580607	1.91402	0.578587	0.232013	3.09699	0.00162353	-1.42698	-0.00392638	1.4339	-4.40304	0.781515	0.267084	-2.66381	-1.1586	0.888421	-0.00679578	0.166905
TD	215	0.456323	1.34475	-1.20112	1.88797	-0.712318	-2.27456	-3.93071	1.13811	0.662756	-0.31756	1.22637	1.31347	-2.85495	-0.0727132	2.42562	2.99396	-0.160075	-0.910451	2.16594	-1.15525	-0.199418	-0.387758	-1.92087	-1.84012	-4.54917	-9.29138	-5.20805	-0.548786	-3.7376	-0.497896	1.64085	-0.200157	1.01996	-0.898554	0.339054	1.69838	-1.31708	-1.76512	1.46346	1.29106	1.26551	1.77376	4.69063	0.179036	0.424728	-2.6331	-2.54821	-1.51032
TD	216	0.0545116	1.19361	3.01415	0.300996	0.559524	0.385268	-0.871835	-1.04934	-1.01653	-3.67625	-1.3642	-2.82987	0.780623	-1.4953	-1.8655	-1.24171	0.117483	0.680951	0.243216	-0.615036	-0.673042	1.46027	-0.698821	1.55689	1.0088	0.555686	-0.831083	1.7264	1.07495	2.37578	1.01795	-0.839174	-0.208101	-0.252895	0.301325	-1.29781	-0.864121	0.530643	1.84596	0.782388	-2.38842	-0.165411	-1.72206	-1.68522	0.0393456	1.75419	0.598111	0.884767
ASD	217	0.770987	-1.0726	-1.46962	-6.87049	-4.88303	-5.79889	-2.41932	2.61237	1.49459	1.70396	-1.9125	-2.7715	-2.37371	0.0304867	-1.30167	1.05008	-1.78697	3.35483	-0.466153	1.2288	-0.382648	-0.991113	-1.21301	0.641984	-2.38425	-0.710033	0.179801	0.675729	-1.82097	-0.0843422	0.892016	-1.02082	1.68666	2.73434	-0.0979488	0.357737	-1.18371	-3.19503	2.29339	5.10047	2.41061	4.05655	3.0269	1.68297	-0.288697	0.26821	0.490908	-1.1787
ASD	218	-1.82399	1.48765	1.35252	0.491721	1.71841	2.27686	0.0979602	-1.34879	1.39913	4.06107	0.451732	-0.208514	0.828387	3.9876	-2.58437	-1.0711	2.09262	-3.23474	-2.06819	-1.42125	0.682681	0.0768068	1.759	-0.198141	1.98693	3.71985	3.13982	-0.742967	-0.730801	-2.09923	-1.28146	-0.664727	-1.27084	-2.04801	-3.10257	-2.61742	0.989242	-0.708855	-4.02999	-2.92172	-1.28605	-3.11079	0.627958	-2.27064	-1.68865	-1.82403	-1.74619	2.06131
TD	219	-3.6043	4.88206	-3.78858	6.06995	-1.25412	-1.06926	-2.25384	-0.78203	4.56462	5.48713	3.90345	2.9044	2.53608	3.04145	3.33035	1.18493	6.37547	4.06428	-0.217029	-0.292906	1.91751	-2.18828	2.08173	-3.95648	2.07961	-7.17833	-4.43253	5.72659	1.07762	6.43184	3.15666	5.0977	3.42103	-1.74717	1.65359	-1.49994	-2.31141	-1.73281	-1.63801	0.982521	-3.40205	2.31412	-1.88316	-0.024936	-2.87793	0.324472	3.26408	-1.1565
ASD	220	1.05588	-0.938394	1.72661	-0.61549	0.841997	-0.631867	-0.181427	0.564925	-0.922217	1.0078	1.2456	0.79281	-1.60811	-1.91179	1.38856	0.594217	-4.07309	0.464733	-0.487839	0.765393	-0.0678622	0.478516	-0.0079671	-1.36809	0.147812	-1.06085	0.969544	-1.52172	-0.194836	1.14946	0.727097	0.378937	-0.622305	-0.715287	-1.04785	-0.564247	0.427836	0.788004	0.608578	1.03585	0.704358	1.15586	-0.320965	0.598999	-0.16533	0.0386853	-0.0582023	0.44517
TD	221	-1.41899	2.37124	2.51947	1.17927	0.593084	1.80751	3.78843	-1.73257	0.033939	2.00101	-1.02843	0.996962	0.946043	0.754213	-1.50133	-1.17488	2.96652	-2.04714	-3.36523	-1.70685	1.04035	0.419406	0.010811	1.8729	-0.876922	2.04685	0.436612	2.75448	-0.584822	-1.07299	-2.91934	-0.201758	0.0653845	-1.93077	1.94657	0.531957	2.20204	0.152684	-1.45795	-3.64464	-1.28102	-4.1873	2.54235	2.50468	2.17772	2.03109	3.57573	3.89736
ASD	222	-1.6937	0.370465	2.46165	1.02751	-0.563689	2.78849	1.37304	-1.11485	-0.339498	-2.11776	1.01099	1.34321	-1.89547	-0.337518	-1.73228	-2.31119	-0.991261	-1.79866	-1.66988	-0.924545	0.485146	0.488973	2.21521	1.90621	2.74497	0.60934	2.0934	0.805526	-1.67522	-1.23653	0.280008	1.35535	0.550539	-1.26927	1.90775	-0.439618	-0.231804	-0.00104776	-1.78713	0.730044	-0.978993	-0.107588	0.609751	-0.301134	0.325589	2.38415	1.15732	0.423421
TD	223	-1.33218	-1.54463	-1.68057	-1.96351	-0.260453	-0.765017	-0.450518	1.43823	1.28229	0.513808	1.66667	0.911259	0.901717	2.16886	1.84716	0.110605	0.706451	3.08661	3.29984	2.40333	2.92736	2.13418	-0.40162	-0.118159	0.915174	1.96022	-1.38218	0.0523068	1.07103	-2.63286	3.03704	1.26761	0.474096	0.0500626	-1.00771	2.92812	1.90925	-0.266088	-2.4772	1.43986	1.23028	2.62056	-2.10082	-0.836347	0.71802	-1.92165	-4.14412	0.381927
TD	224	2.72373	-1.58781	1.33912	-0.440712	0.846349	0.85049	1.4886	0.627216	-0.888741	-1.09795	-0.495009	-0.0177724	-0.730524	0.095878	0.142847	-0.469425	-1.37908	-0.693114	0.615321	0.134721	-1.30243	-0.2047	-0.111028	1.78376	-0.237252	-0.416328	-0.463991	1.0117	0.0609657	0.683607	1.45252	-0.689495	-1.28168	0.313742	-2.03344	0.770944	0.167932	-1.74482	-0.475483	0.904111	0.760838	0.218245	1.02692	1.06551	0.384539	-0.579036	-1.48871	-0.667617
ASD	225	3.50895	-4.13798	1.01291	-0.894391	-1.9794	1.73531	3.13677	2.71649	3.43301	2.64563	1.52511	1.74426	1.6941	3.79371	6.04273	5.33381	-4.10762	2.54851	1.93603	0.00188908	1.4214	-2.41276	0.906609	-2.68953	0.118366	2.08133	5.56633	1.09327	4.35265	-1.10923	0.759423	2.83021	0.0786405	-0.161185	6.14445	-1.80204	-1.28603	3.1986	3.88582	1.95696	2.49376	3.41259	-0.801965	-0.445905	0.0317343	1.47612	-2.03735	-1.81471
ASD	226	0.933456	-1.21563	0.164815	0.346795	0.478191	1.62059	0.851009	2.71399	-0.786561	0.854197	-0.229138	0.502244	0.168127	2.16791	2.51252	1.15104	0.232816	-0.278003	1.33217	0.218458	0.622787	-0.21415	0.138871	-0.808927	-0.947656	0.55106	0.20153	0.0605822	1.16845	2.14739	0.493365	-3.69576	2.2168	4.27395	0.30689	-0.484222	0.213932	2.11815	3.62352	1.99047	1.04173	0.0258471	1.62452	1.78153	0.838508	1.04425	-2.16589	0.365901
TD	227	1.77239	0.397893	-1.16554	0.427134	-0.13571	-2.13227	-1.94117	-0.211854	-1.94218	-1.00409	-1.29667	-0.834213	1.57904	-1.175	0.0882276	0.285409	-0.322747	-1.46705	-0.48333	-1.32222	-1.21913	1.21431	2.0074	-2.72109	1.61928	-1.01195	1.30776	0.781295	-3.53965	-1.04699	2.58212	0.233615	-2.3189	-4.02992	-1.52979	2.9213	-1.33079	-0.208694	-1.35139	-1.95092	-0.533724	-0.391536	-0.0181717	0.278938	-1.29882	-2.06667	-0.931163	-0.284425
ASD	228	-0.340321	0.572507	0.94631	0.0665629	0.224473	2.96927	1.17462	0.820889	-0.828863	0.153704	-0.130961	-0.0217685	1.0005	-0.738301	-0.469181	1.54306	-1.05625	0.136659	-0.757743	0.748902	-0.634231	-0.829311	-0.763105	-0.509978	1.46517	2.2139	-0.606766	-0.425243	0.132264	-0.183786	-1.13191	0.309413	0.484966	0.660216	0.738957	-1.21327	-0.992417	-0.944463	0.635238	1.27196	0.079557	0.272719	0.0706099	-1.09163	0.854305	0.236316	-0.27428	0.510734
ASD	229	0.235534	-4.03407	2.45793	-5.17461	-1.79701	-0.247416	0.966322	-0.491256	1.28414	-0.216947	-0.111726	0.133001	-3.61355	-1.93514	1.92024	1.09353	-4.9399	-3.71052	-2.41641	-2.31501	0.696211	-2.76704	-2.20358	1.45407	-2.35772	-2.16745	-0.318502	-1.59405	-0.787828	3.02812	4.47074	0.531091	0.707729	-0.904262	-2.00206	-2.40685	-0.788603	-1.93618	3.69602	1.5417	4.63928	2.58896	3.72316	5.40185	-0.944884	2.34252	0.459651	-0.618343
TD	230	-3.97886	-0.560476	-1.02901	-2.37651	-3.11434	-0.228167	2.41638	1.02629	-3.37336	2.262	-2.22989	-0.308365	-1.27909	-0.391068	2.13562	2.87451	6.06649	-2.37439	-3.6119	-3.21619	1.0605	0.0701748	-2.25537	-2.44248	0.249941	1.12907	1.90069	1.22456	-3.34687	-2.27116	1.07885	-2.35945	-2.39509	-5.59141	-5.60991	-0.534814	-1.30797	0.113711	0.439387	2.51041	3.38032	-0.827168	2.86593	3.4528	-1.83593	0.344428	1.08075	1.82609
TD	231	-0.830609	0.553656	1.03209	1.2531	1.48813	1.00625	-0.259055	-0.659282	0.112726	-0.604653	0.556281	-0.363649	-0.412249	-0.486303	0.124582	-0.991107	-2.51037	-0.200534	-1.75728	-0.334473	-0.189974	1.16174	-0.0060312	0.483917	-0.0240053	0.378473	0.81345	-0.546026	-2.38979	0.208575	-1.85394	0.863885	-1.63124	-0.606597	-0.257699	-0.139692	0.068568	-0.152224	0.0156313	-0.238516	0.582163	-1.54608	-1.81514	0.438307	0.0447684	0.234673	2.41096	-0.0686905
TD	232	-0.103398	0.419974	0.532469	-1.14621	-0.988272	1.94319	3.72268	0.0509399	-1.03565	-0.139229	0.265701	0.273761	-0.811426	-1.21571	-1.20101	-0.641264	-0.780855	-0.977099	-0.0204639	-0.717836	2.10021	0.801464	-1.66135	-0.620152	0.128853	1.58869	-0.487996	0.157203	-0.358784	-1.29634	-1.60294	-3.02544	-0.648853	-2.93918	-2.4796	-1.72204	0.86375	1.25418	0.375357	-1.12954	-0.083842	-1.95678	-0.444904	-0.248937	-2.97777	-1.59721	-3.20614	1.03481
TD	233	-3.04928	-0.927491	1.70739	0.665275	2.461	3.41992	2.42559	-5.45944	-1.34206	-0.602514	-0.279221	1.71211	0.744267	-3.46013	-1.30867	-0.895784	1.16454	0.243644	-3.33452	1.55354	0.253141	1.07598	0.615278	-0.672578	-0.0718873	0.935406	0.840917	1.93998	-3.33892	-2.81498	-4.30349	-3.7569	-2.24658	0.412843	-1.64062	1.76965	-1.16272	-0.210775	-5.00554	-4.31367	-0.453635	-6.14923	-3.82265	-3.39984	-0.230178	-2.92462	0.489757	2.55099
ASD	234	0.251238	0.224547	1.91193	2.39737	0.990098	2.1269	-2.74535	-1.36253	0.185358	-0.550904	-1.21746	-1.04628	1.11875	-0.975643	-1.54567	-1.58596	-2.07404	1.24081	0.587452	0.101397	0.217406	-0.313165	-0.715488	1.0083	0.85369	-1.36817	-1.43672	-1.02783	-0.775547	-1.28957	-1.0323	-0.647194	-1.29395	-0.241017	-1.28588	-2.36217	-0.0553848	-1.37182	-0.452469	-0.367889	0.932301	-1.20262	-0.384162	-1.21514	-1.82641	-1.32278	-2.32878	-0.0244091
ASD	235	-2.31129	0.0645815	0.410377	-0.229195	1.01492	-2.43189	-1.34756	-0.408298	1.06419	0.242407	-0.222597	0.712846	2.63341	-0.147238	1.3907	-0.663615	0.82351	-0.565716	0.377018	-0.08536	0.708282	1.57812	1.32307	-0.480271	0.0325	-1.73444	-1.15546	0.0245228	-0.855953	0.387247	2.30324	0.763839	0.147577	-0.0796509	2.5319	1.23854	0.608193	0.26273	1.49958	1.39723	1.51951	0.201636	2.3663	2.36673	0.25212	1.04594	-0.105324	0.68268
ASD	236	-2.27004	-1.02392	-2.83592	-2.07419	-1.67715	-3.22802	-1.27597	-3.28873	-0.511667	-1.09132	-3.16202	-4.02866	-1.87948	-1.65403	-0.487552	0.0826355	-5.31594	-3.18703	-1.53877	-3.68118	-3.60426	-1.25029	-1.36905	-2.5838	-1.43708	-2.60213	-2.75595	-2.23612	-0.709246	-2.1734	-1.75356	-0.979145	-2.87041	-2.72063	-3.61474	-5.94576	-1.19924	-5.52969	-4.47728	-2.44538	0.369492	-2.20447	-0.542688	-0.49169	-5.3385	-3.75327	-1.19667	-1.46491
ASD	237	0.508971	0.600092	0.913933	2.60784	0.00440618	-1.24103	1.75658	-1.59755	1.46846	2.658	-1.91967	-1.21155	2.00596	1.47266	2.49054	2.18741	2.21185	2.11089	1.08828	1.70794	-0.832326	1.11679	1.56715	0.168475	1.47618	0.290146	1.33417	0.360198	3.68613	-6.41796	-6.39878	-4.41749	-3.28941	4.36508	-5.67429	-1.61819	-0.0946677	2.45817	-8.43248	-2.03841	-1.25465	-1.87119	-3.44245	-1.98907	-0.259627	1.6688	1.07614	-0.381875
TD	238	-3.66899	1.22779	1.53348	-0.115238	0.639904	4.72098	-2.24041	-0.971934	-0.470565	-0.157674	0.467618	-0.57058	-0.0797473	-0.236592	-1.00577	0.000276827	0.478433	-1.41778	-1.91467	-2.08287	0.925781	0.921718	1.21856	1.12398	0.441497	1.36729	-2.53784	0.541282	4.45957	-0.999938	-1.59321	-1.00876	-1.01082	-1.44819	0.55459	-1.15664	-0.220242	-1.60152	-0.353836	-0.787873	-0.45079	-0.801104	0.203675	1.57236	-0.675885	0.230838	0.655943	0.658524
TD	239	-0.770458	1.41836	1.7983	2.06349	0.0534276	2.13044	1.30922	-0.584186	0.0533015	-1.97133	-1.9974	-1.58045	-0.21182	1.02132	0.657373	0.829031	-0.401785	-1.04079	-2.23664	-1.80184	-0.161477	0.557644	1.15959	0.273292	0.865443	3.0117	1.39781	1.42321	-0.408319	-4.28727	-5.34421	-0.310495	-1.41041	-2.40602	-2.87716	-2.28098	0.650997	0.131711	-3.77673	-1.58027	-2.22736	-2.22315	-2.13936	-2.29554	-0.396135	0.068261	0.254643	0.152409
ASD	240	0.0652868	-0.123933	-0.123489	-2.47505	-0.811635	1.21277	0.20715	-0.317886	0.616049	-1.07905	-2.39894	0.30685	-2.51458	-3.54862	0.19497	-1.01391	-1.21273	0.480844	1.1511	0.601501	-0.846747	-2.36295	0.59819	-2.41153	1.29373	2.64509	0.127531	-0.0358231	-3.08601	-1.1239	-0.449041	-0.477892	-1.69032	0.0979457	-1.18033	0.562129	-1.05282	0.803029	-1.55314	-1.71729	-0.286447	-1.89235	-2.11218	-0.899631	-0.814062	-2.64068	-1.14164	-2.15898
TD	241	-0.31328	0.7388	1.47567	0.376098	2.00992	0.207132	-1.65642	-0.727399	2.28907	1.55473	2.99885	3.72066	1.88967	1.60498	2.47069	1.86732	2.18101	0.346051	1.42546	0.202673	0.2205	1.16713	0.699688	0.983922	1.49544	-0.264835	-0.939608	1.0599	3.00186	1.89765	1.66261	3.20976	1.96168	1.3862	3.91419	2.93955	-0.357093	1.89023	1.7147	-0.618887	3.47453	-1.38817	-0.146602	0.704856	2.50282	3.6493	2.9172	1.38172
ASD	242	2.52209	2.42736	5.17702	-0.673804	0.418387	4.0611	2.27678	1.8132	1.15166	1.45359	1.11209	0.964	1.88928	2.59412	0.819421	1.1031	-0.866823	-0.463746	-0.996928	-0.881427	-0.815643	-2.12702	-0.940625	-2.44963	2.52679	0.188932	-1.69964	1.7441	-3.33414	-4.02693	1.07702	-1.58499	3.13897	-2.0158	-1.77513	-4.0762	0.565407	-3.46236	-0.306905	-1.65529	-0.368399	3.80792	-1.21553	-1.55559	-0.0259124	-0.714319	0.157394	0.371329
TD	243	2.03864	3.77041	0.765566	-9.38223	-5.81125	1.09157	-1.20908	1.02267	-2.5884	1.6107	1.90434	0.0946267	-5.00842	0.327354	3.20496	1.17795	3.29305	0.676636	1.52359	-0.585409	4.27496	8.28915	2.5272	6.38324	0.170647	-1.34257	-0.828622	0.644966	6.53363	-2.35098	0.683437	-2.06103	4.19222	0.271762	3.87466	-1.069	5.26405	4.87367	-5.57367	-6.29822	-0.365529	-2.84255	-4.82603	-2.16634	2.83056	5.41927	0.718369	2.29867
ASD	244	-0.297531	0.527657	0.653925	1.40108	-0.348211	1.11967	1.0288	0.0423181	-1.36618	-0.615764	-0.982434	-0.838628	-0.170339	-2.5441	0.537137	-0.283358	-1.04184	0.195289	-0.152717	0.859224	0.721436	-1.05164	0.462831	2.67073	1.05448	0.0424493	2.49797	2.17784	-0.407794	0.0953528	-0.34224	-0.301683	0.451795	2.94267	1.54435	1.02988	0.390098	-0.504455	1.99311	-2.22108	0.473183	1.08135	0.115454	-1.1457	-0.468789	-0.570912	-2.00073	0.934272
TD	245	-0.351866	0.557829	0.78499	0.787769	0.0316095	2.09496	-0.452835	0.485948	1.03988	0.730206	0.233353	1.054	-0.506509	0.683629	-0.0256613	-1.48495	0.00230778	0.625277	-0.521457	-0.340974	-0.595774	-1.25802	-0.500935	0.87221	-1.02497	-0.273959	-2.39992	-1.03746	0.471233	0.980553	-0.271602	1.13615	2.02441	0.656751	-0.281099	1.58947	0.740243	-0.236965	0.973494	3.07843	0.0324735	1.28575	1.09233	0.609003	0.523787	-0.505382	-0.859787	-4.34409
TD	246	-0.410201	2.76362	-1.42625	-0.850395	-1.83445	-0.465038	0.24761	0.230645	-0.464328	1.20902	1.76939	1.09909	-1.69492	-1.6255	-1.43202	-0.958405	1.51309	1.20832	-2.28272	1.02155	2.1173	0.501597	1.30593	1.77491	2.11818	-1.11337	-1.1595	-2.62341	2.24757	0.464501	1.18119	0.0277593	2.35948	2.42202	4.00471	3.97355	0.0198639	1.17612	-0.129382	1.31094	0.0188477	0.462331	1.96632	2.31141	4.39931	2.34276	4.17686	2.01103
ASD	247	3.07814	2.53627	4.36992	1.6012	0.216237	1.59549	-1.30725	1.97427	0.914371	-1.80272	1.12145	0.945319	0.293313	-1.46272	-1.15606	-0.350765	-0.187688	1.60048	3.86251	2.25528	0.207142	0.987271	1.35635	1.48632	2.76177	-0.631514	1.49833	-2.53175	2.02234	7.35756	4.46357	2.12999	-0.0191313	0.158063	2.17506	2.30293	1.12983	3.18236	2.00718	1.67819	-0.126135	0.34461	3.12188	-1.17205	2.28056	4.29622	3.14321	3.42848
ASD	248	0.892295	-1.19192	-2.73156	1.3452	0.518149	-4.3847	-0.778619	-2.56835	-1.35123	2.33333	-2.9245	-1.71887	-0.307493	-2.56156	-2.5879	-3.29638	0.301462	-1.04553	-1.978	-2.10312	2.14485	-0.695897	-1.68896	-0.307211	-0.197971	-3.06463	-2.1624	4.77799	-3.05226	-5.34093	-3.13184	-3.78062	-6.38746	-3.38205	-3.43864	-1.47298	1.49409	-0.410613	-2.69191	-5.03977	-2.34403	-0.056573	-4.84093	-2.76293	-3.22563	-3.73891	0.909641	0.663491
TD	249	0.184172	-1.84601	0.778205	-0.695978	0.222508	0.211211	-1.11478	-1.50445	-1.84868	-3.19131	-0.894071	1.55085	-0.620198	-1.66645	-4.18894	1.27188	0.0563903	-0.0176634	-1.27042	1.75056	0.460917	0.855313	1.83193	-1.98722	3.10051	1.97494	3.90175	1.60451	-2.32358	-3.31779	-2.48759	-2.60882	-4.39662	0.92186	-1.79894	-3.40185	-0.443989	0.124173	-4.2027	-4.46111	-5.72319	-1.1407	-0.530036	-2.02532	-1.34826	-0.829379	-0.524441	0.364465
ASD	250	-0.849648	-1.76857	0.980628	-2.54559	-0.722391	2.75653	1.27873	-0.0106185	0.691379	1.01589	-0.383687	-0.724586	0.66669	-0.126895	0.941328	0.959085	-0.250768	0.564451	-0.982234	1.8493	2.67975	1.07755	3.46756	-4.54506	1.66632	2.5104	-1.13832	0.808272	-4.11506	-0.722266	2.09679	0.159242	-2.30338	0.156878	-1.6642	0.504604	1.80069	1.63811	-1.80968	-1.07733	-0.408301	-1.27314	0.525267	-0.474786	-1.01185	-2.15958	1.55042	0.97373
ASD	251	-1.72178	1.92091	-3.43423	-0.112361	0.567556	2.82141	-5.07871	2.06365	1.44277	3.69272	1.68569	2.35731	-1.99435	1.82426	-2.49394	-2.46799	-0.670925	6.13263	1.0294	2.12752	0.0962182	0.303698	0.467552	-0.485644	1.04389	2.52825	-0.461027	-1.61075	-2.60006	-2.53436	3.66275	-2.65362	5.67156	4.1954	4.51673	3.71806	-1.46835	-4.75816	6.61924	1.04383	-0.52005	4.94439	-0.130295	-1.89854	3.2004	0.200758	4.37667	2.77528
ASD	252	0.477329	1.3682	2.38637	1.52525	0.166692	2.3239	-2.01055	-0.422142	0.129307	-2.27066	-2.17111	-0.0333359	0.401542	-1.85113	-1.67326	-2.18534	0.797562	1.06406	-0.478798	1.74831	-0.61787	-1.26955	-0.706485	1.11571	0.91476	0.496269	-4.13168	0.127538	-1.5759	-0.0246838	-0.14575	-1.991	0.247091	0.803833	1.40005	1.85526	-0.126898	-0.159697	0.470426	-0.898252	0.0696216	0.0364133	1.51762	1.67652	1.71001	-0.239769	1.50244	-3.45639
ASD	253	-2.72703	5.85374	-0.405834	3.28719	1.84046	0.120316	0.569148	-0.511902	2.30724	0.226928	1.61896	1.54674	3.03166	1.06116	0.939405	1.10587	-0.348965	0.131635	-2.00109	-0.96396	0.928487	2.69792	0.450944	0.189487	-2.76577	-2.40209	-2.57902	2.92242	0.954402	-0.0650025	-0.669319	2.39921	2.26756	-0.217961	2.79566	-1.12357	-1.69092	-1.00781	-2.0058	-0.298499	0.896658	-0.429841	0.688975	2.61204	-0.405465	-0.474835	-4.72326	0.0509074
TD	254	0.127769	-0.268249	1.55858	2.28124	2.28777	0.87798	0.638971	-4.58822	-0.451355	-0.414819	-1.73592	-1.42083	0.00676711	1.73106	-1.60593	2.16782	-1.14957	0.808311	-1.57391	-0.815445	2.19205	1.84172	1.70227	-0.446213	1.32632	1.63419	1.50396	1.19427	-1.79084	-2.85346	-2.7624	-2.43784	-0.312056	-2.07376	-3.83799	-1.17206	1.29784	1.17689	-2.71627	-0.192923	-1.63211	-3.55043	-1.96584	-2.36208	0.697248	-2.3702	-0.810072	-0.862003
ASD	255	-0.489429	1.12666	0.66988	1.56903	1.3481	3.11969	0.330206	-0.132554	0.868403	1.60766	-0.128416	0.456756	1.84021	0.949404	1.18883	0.802294	-0.0586898	0.835423	-0.0422582	-0.611447	2.29541	-0.914906	0.63916	1.33238	1.52006	-1.14772	-0.73691	1.4186	-0.837717	-2.17413	-1.50029	-0.212802	-0.315979	-0.968904	-2.0099	-0.283496	0.389725	0.9595	-2.51028	-0.513134	-0.515088	-0.384711	-0.568399	0.585511	-0.846434	0.0368646	-1.98907	-2.9259
ASD	256	-0.177378	1.74735	0.832875	6.18371	3.93799	5.31413	2.74127	1.53042	0.86723	0.592323	1.33437	-0.313246	2.55494	1.77355	2.42601	0.209647	2.29734	-1.01401	-2.30714	-1.1368	2.30218	-1.75685	1.14679	0.275621	1.82578	6.84536	3.16216	0.940418	0.00706836	-0.448194	-0.411473	1.79907	0.690186	-0.173889	-1.11086	-2.56394	1.14457	1.27798	1.09477	1.41112	2.04709	2.02268	0.378927	1.06621	6.17274	4.62155	0.602191	1.35161
TD	257	0.955473	-1.17303	1.36664	0.566869	1.26466	2.18194	-0.126162	0.68336	0.461515	-1.31633	-1.54387	-1.03918	-1.60563	-1.05144	-1.728	-4.34728	0.0501025	0.407456	-0.633632	0.95654	0.917957	1.60557	-0.610083	1.14063	-0.994587	-5.24968	-0.525478	-0.732891	0.747893	-0.0227924	-0.310908	-0.505484	-1.28433	1.36048	0.0796805	-1.44605	1.58229	1.71896	1.63772	0.934672	0.0612889	2.96054	1.28573	-0.338625	-0.454019	-0.410594	1.4396	0.602282
TD	258	-2.1149	-0.762516	1.26157	-2.9867	-0.490893	-0.690478	-0.481196	-4.20653	-0.210047	1.29009	-0.59924	-0.402534	2.61525	1.89477	-2.61819	-3.074	1.19328	0.0332136	-0.774905	0.0199036	1.23283	-0.106503	-0.369292	-3.49022	0.0728251	-1.99744	-0.0149103	1.96185	-4.0633	0.938936	0.363974	-1.24719	-3.81956	-2.90816	-0.875315	-2.29005	0.0751642	-0.124219	0.764413	-2.42853	-1.07861	-2.6265	0.902086	-3.74016	-1.38793	-4.41372	0.145902	2.42453
TD	259	1.30154	-2.40177	-6.74799	-1.68034	-2.67525	-5.81046	-0.621584	10.1013	1.6788	-1.08338	2.76504	2.28252	-2.8281	1.24453	1.95567	-0.721856	-4.95354	0.754386	3.28486	0.432756	-1.20086	2.0823	-0.113544	4.45119	-2.28679	-4.41046	-2.14654	-6.105	-1.3389	5.66902	-1.60635	2.49788	3.78666	7.40387	1.34301	1.5757	-1.99382	-0.160375	5.84042	7.13567	1.60817	4.79367	2.36734	4.00571	0.489067	0.967597	-0.764479	-0.340923
TD	260	-0.0021573	0.00448817	0.237121	0.824518	-0.55561	-1.08445	-0.672277	0.451554	-1.09273	0.330031	0.641772	-1.0913	-0.114581	0.671396	1.31968	0.337118	0.883531	-0.184807	-0.455131	-0.129892	-0.0343717	0.810158	0.352651	1.44905	1.73646	1.11846	-0.711562	-0.928864	-1.50611	-1.1876	0.578248	-0.4971	0.0272558	3.18828	-0.530868	-0.584509	0.0775807	0.264441	-0.427618	1.62035	1.48476	-1.54499	0.95242	0.709316	-0.665138	0.741684	0.551854	-0.290664
TD	261	3.05495	-0.420063	-3.51407	0.210225	3.26007	-6.11687	-2.02107	2.18301	0.0180008	-1.5059	-0.215059	0.277674	-0.638441	-2.4637	-2.97526	-3.22855	-0.487921	-1.70974	-3.14507	1.38129	5.05299	-1.17638	-2.31122	-0.711811	-0.680488	-4.74187	-0.805669	-3.97461	2.04341	2.02785	-1.44339	0.408644	-0.0820584	2.39029	2.27293	-2.26383	2.58061	0.614637	-3.15619	1.9775	1.37951	-1.72432	2.13845	-3.16941	1.63225	0.118713	-3.16954	4.36272
TD	262	-0.166288	1.4745	-0.575965	-0.529249	-0.892544	-1.05405	-0.0863538	-0.579885	-1.04985	-0.0943771	-1.4612	-0.285961	0.152722	0.164751	1.27817	0.477137	-1.76373	-0.900704	-0.253101	-1.63737	-1.95802	-0.267653	-2.11987	-1.46111	-2.53215	-2.09477	-2.84738	0.774543	-0.331734	1.653	-0.803119	-0.769013	-1.19112	-0.823467	0.514729	-0.0305404	-1.52781	-0.949259	1.40387	1.46017	0.978965	-0.833401	2.64306	2.10086	-1.06154	-1.66807	-0.68951	-1.33283
TD	263	2.78677	-2.77571	-2.50904	-3.04904	0.339962	0.352255	0.737818	-2.06411	0.434436	-1.00825	-0.0537806	-1.40241	-0.420731	0.536945	1.02747	-1.04754	-0.704723	0.175198	1.93408	1.94902	-0.671633	-0.926162	-0.64572	-0.716888	1.11582	-1.74598	-1.32949	0.105778	-2.41628	0.0795862	3.20181	0.936289	1.03815	2.61619	0.703431	3.22045	-0.522768	0.287928	-0.552246	0.45832	2.24966	-1.91072	2.74336	0.459082	-1.50978	-1.35284	-0.620636	0.790472
ASD	264	-2.00996	1.84328	0.484069	0.637638	0.447548	1.36336	1.05623	-1.34508	0.683314	0.657426	2.43864	2.86802	-0.832626	0.25364	-0.219866	-0.127643	-1.17023	1.97876	-0.0114029	2.09094	3.10299	1.61947	2.05626	0.935074	0.301117	1.11147	-1.82073	0.865854	2.85397	-1.26704	-1.18584	1.64895	1.83157	1.85263	2.58802	2.94133	2.13544	3.75186	0.67868	0.873622	-0.322207	-0.909741	-4.36329	-3.17155	0.610016	1.35569	3.37342	3.93108
TD	265	3.28753	-0.212424	-0.605344	-3.50362	-2.87663	-4.43359	0.132262	-0.602243	-0.35419	-0.056474	-1.28551	-1.34397	2.81609	0.610076	3.63914	0.436136	0.486343	-1.55247	0.129464	1.44036	1.21967	-0.949687	-1.87004	3.43251	-0.62958	-2.5899	-0.0701391	-2.21867	1.90338	2.44812	-2.50005	3.68416	-0.0611272	6.0598	-3.6737	0.952415	0.384646	-0.733545	-2.24269	2.861	3.17232	-1.71737	3.06121	2.13439	-1.8147	-0.13393	-2.05342	3.5275
ASD	266	3.21264	-0.761356	-0.74002	0.719338	1.95694	0.245488	-0.146667	-0.466742	-3.83998	-3.04797	-7.74812	-4.44662	1.85832	-3.99615	-3.83323	-1.07755	-4.96038	-2.17635	-0.641926	-0.166126	-2.61285	-1.06178	-2.52511	-4.59387	-2.48785	1.2098	4.93454	0.308341	-2.79349	3.40142	1.3225	0.564076	1.5533	2.35792	0.486468	-0.136827	-0.64221	0.198276	1.36681	-0.282334	-1.3387	0.442019	-2.99749	-2.9818	-0.888008	-0.672275	-2.82244	-3.78951
TD	267	1.11699	0.433289	-1.84813	0.0629876	-1.13577	-1.29701	-0.660027	0.76944	1.28919	-0.758489	2.20315	1.65929	0.397832	-0.0852238	1.30361	0.290618	0.137188	1.12189	1.85922	0.341994	-0.71942	0.24943	0.307794	2.0412	-0.616774	-0.440461	-0.0145718	-2.26933	0.899806	6.52965	2.35884	2.5283	2.30969	2.53346	3.85407	3.79487	0.0313535	0.482811	3.35941	0.0835519	2.84073	1.9208	0.651456	0.902544	2.45133	2.2349	1.2773	-0.257517
ASD	268	-0.00217695	-3.87223	-2.06635	-5.54784	-2.62046	-3.34453	-0.386496	3.02324	1.69465	0.243228	1.14913	-1.28036	1.90165	2.14247	1.87878	3.34642	-3.59428	1.55445	3.04574	2.0523	-2.31149	-5.83128	-3.29908	-4.31923	-2.29469	-2.05624	0.584686	-2.73899	0.657565	2.41805	3.33869	1.53311	1.78487	-2.13695	1.587	0.301383	-3.00273	-1.04172	3.33649	1.34035	-2.12944	2.93785	1.15915	-3.61158	-2.22053	-0.0251319	0.487367	-2.82091
TD	269	3.725	1.54101	-2.1428	0.636981	-0.815273	3.34021	2.0133	1.43476	1.37424	0.189091	4.24307	4.92854	-3.35644	-2.36432	0.056884	-3.13145	2.11551	3.03078	-1.20129	4.10773	-2.49146	2.4176	3.09648	2.0609	-4.79122	-2.58004	-0.968496	-1.60689	2.78387	1.18169	6.98663	2.38936	5.02984	7.82592	1.72445	4.69618	-2.3279	0.992288	2.27724	1.18347	0.177997	4.1187	4.77197	4.04668	3.41231	5.51394	6.64897	1.91928
ASD	270	-0.44504	-2.34656	-2.32434	-0.699625	-0.172165	-4.28111	-1.75226	-0.394289	0.604283	-0.638959	2.72999	-0.456237	-1.79093	-0.717843	0.119717	-0.0790443	0.27459	-0.51246	-0.670389	-0.366112	0.372736	1.17908	0.340337	-1.2765	-0.522621	-1.54775	-0.676861	0.566782	-0.996386	-2.13176	-2.70687	0.569251	-1.18905	-2.13943	-0.388033	-0.119914	0.356834	-0.100466	-2.2178	-2.01096	-0.918418	-2.68231	-3.74454	-2.54485	-0.896452	0.63891	-3.08471	-0.595004
TD	271	-1.80734	3.10036	5.42211	2.88868	1.98715	3.63924	0.375187	-1.64397	-0.519961	-1.10917	0.061883	-0.458939	-4.04142	0.879475	0.768769	0.987878	-2.61803	0.0748666	-1.29952	1.35174	3.3173	2.00971	0.414052	5.00369	-0.0988673	4.13482	0.504421	-0.985164	-0.966698	0.408014	1.68263	-0.459616	1.09541	1.51688	-0.725621	1.44942	0.663103	-0.596719	-1.46937	-0.615471	0.144655	0.386304	0.125097	0.343484	2.03271	1.90884	1.13352	0.464862
TD	272	-1.72068	0.151768	5.81793	-0.498493	1.21694	0.563666	-2.15475	0.31365	1.67337	1.07102	-0.326808	-0.136282	-0.656692	0.710013	0.0459817	0.658407	2.10385	-0.0384912	-1.97305	-0.533874	1.05957	0.609135	-1.14005	0.709526	-1.44917	-2.40724	1.92548	1.23046	-1.37817	-1.88634	-1.70444	1.33468	-2.20182	-0.635872	-0.00257371	0.359549	0.0990073	1.28485	-1.08536	-1.08493	0.389111	-0.361074	-0.268883	-0.621833	-0.0234163	-0.471081	0.770274	0.754963
TD	273	-0.335041	0.307351	1.85428	1.82892	1.95002	6.33348	-0.109991	-0.249522	-0.296348	-1.14504	0.27292	0.556864	-2.7315	-0.729575	4.48069	5.72218	-1.77534	-0.94798	0.000196648	-1.62093	-0.164864	-2.88996	-0.857661	-1.71457	0.204755	-1.43766	-1.78537	1.09386	-1.57712	-1.01663	-0.00329031	0.0857363	0.707575	-0.48885	-2.09019	1.25483	-0.963873	-1.97684	-1.11142	-0.280797	2.58393	-0.187247	0.914189	2.65298	-1.34585	-0.911437	-2.15889	0.295326
ASD	274	1.16177	0.00331247	-1.47258	-0.43803	-0.90389	-1.99351	-1.16853	3.50352	0.663085	0.658715	-2.9823	-0.225349	0.0381955	-1.1146	-0.194412	-0.765115	-2.22091	-1.87459	1.01696	-5.29469	-2.75029	-1.69857	-2.54071	5.51366	-2.37172	1.191	-1.42732	-2.83886	0.341976	4.32372	1.01508	2.38239	1.18708	-0.826872	-1.83417	-2.98005	-1.05028	-1.93255	2.75194	3.1281	1.20616	1.85612	-0.0415056	1.4798	4.00142	2.002	-1.63941	-1.59546
TD	275	-1.23924	1.60537	0.434105	1.23082	1.83952	-1.01547	0.367203	-1.83954	-0.657403	0.158468	1.72977	-0.120625	-0.560477	-1.6286	-1.99911	2.57314	-0.799386	0.647484	-2.71126	-0.2906	3.19803	-1.61485	3.01668	1.23782	1.91435	0.721943	-1.11726	1.92062	-0.920388	-4.59625	0.339178	-0.217618	-2.67978	-3.66882	-1.09503	-2.16579	1.15236	1.95984	-4.36438	-3.70425	-2.62269	-2.28842	0.109309	-3.01456	-0.0877892	-0.650413	2.88155	3.06202
ASD	276	3.23291	-1.79303	-0.822078	-1.06484	-2.68938	-2.73715	-1.94651	5.07159	-0.011393	-0.605877	-2.07761	-4.7239	-0.00828752	-0.219629	-1.71612	-4.49106	-4.0188	0.951867	1.81847	0.886608	0.584088	0.372867	-0.150868	-3.19901	-1.84917	-4.93143	-2.70021	0.470987	-1.25151	1.33696	2.16165	1.41923	-1.36438	-2.9577	-1.60109	-1.26228	-0.366178	1.04746	-1.11987	0.107673	2.08486	2.35886	2.93942	3.33563	-1.71048	-3.3897	-2.57498	-1.5899
TD	277	-0.0708532	-0.773423	-1.78414	-0.202132	-2.77517	-1.14206	-2.05614	-0.142071	-1.28148	0.612423	1.57304	1.9411	-2.50732	-3.28679	0.135366	-0.00248845	-1.12728	1.35894	-2.51459	2.73722	-1.90738	-0.995376	-1.28662	-1.00992	0.492811	0.879151	0.531258	-1.9411	0.604337	1.16317	-0.176443	2.99721	0.505501	2.79004	2.63758	0.426816	-0.285991	0.46946	-0.0717434	-3.51994	-1.23777	1.48085	-2.08656	-1.37431	1.94407	2.1235	1.50076	3.92203
ASD	278	0.0782713	1.0314	-1.84811	-2.00726	-1.19293	0.0542069	3.42745	2.40499	0.571175	-1.11578	-0.796701	-0.603002	-0.863969	0.0161592	1.90212	1.24778	0.114069	-0.237917	-3.65876	-0.00638012	-0.293033	0.842988	-0.538178	0.371663	0.675591	1.32865	4.18593	1.41741	0.136818	-1.01491	-1.84625	-0.304706	1.61966	0.5117	1.13238	-0.954349	-0.0328112	0.818722	4.33007	0.0875288	1.30682	0.606462	0.939775	0.0295207	0.160835	1.80452	1.85765	-0.788646
TD	279	-1.71232	-0.379396	0.107983	0.530232	-1.57711	1.6843	-1.6744	0.276951	-3.1854	-2.22011	-2.49441	-2.63758	1.23025	-1.40504	-1.2999	0.471416	-3.36491	0.683439	1.15076	-1.26608	0.0970268	0.217329	2.09429	-0.556354	1.14941	-0.0925818	-0.543534	1.71919	-0.634242	-1.39422	-3.40736	-3.01744	-0.716445	0.192509	-2.37348	-0.226763	-0.243422	-1.31688	0.303495	-0.329829	-1.02922	1.96104	-0.119849	0.849069	-1.06109	-1.73462	1.37282	0.668963
ASD	280	-2.27671	-0.0077445	1.27337	4.17657	2.51354	0.55098	-3.25937	-3.60415	2.81054	2.27461	3.73873	3.99816	1.64696	2.5346	5.30582	2.09583	2.64515	1.1605	-3.41695	2.02301	0.810673	3.35931	1.99671	-4.76681	3.92108	1.47558	-3.86278	-3.73491	2.54533	6.21302	6.51164	4.70821	-0.913266	5.68891	2.13372	5.93951	1.61417	3.76473	1.99115	5.5734	-0.247365	0.802182	4.53594	3.76452	-0.663012	0.612057	2.89112	2.48007
TD	281	0.598297	0.292328	-1.66318	0.182255	0.287464	1.41381	-0.614863	0.276328	0.0633984	0.284937	-0.298281	0.527945	-0.683804	-0.315369	-0.655863	-0.214956	-0.0795867	0.278629	-0.837964	1.31181	0.521561	0.187543	0.0756492	-0.551617	0.77434	0.970235	1.43345	-0.779731	-0.898456	-1.69622	-2.1847	-0.997283	0.446436	1.73984	0.809885	1.66648	0.463317	1.85921	-0.515134	0.319463	0.215751	-0.48523	-1.09147	0.98406	1.3212	1.0606	0.889489	1.13828
TD	282	-0.872152	0.245221	0.910032	1.1211	-0.267536	2.66401	0.353147	-7.89139	-3.23738	-1.54815	-4.04116	0.375657	0.525815	-3.37434	-4.64535	-1.96915	0.622786	-0.914813	-2.59082	0.534592	2.88263	1.52011	0.0741281	-1.36299	2.91772	2.20525	4.40589	2.33587	-3.85762	-5.1314	-5.88677	-6.26626	-1.83393	1.63706	0.34852	-0.182261	1.02955	0.328243	-3.59619	-4.01748	-3.59045	-3.0358	-0.756444	-4.80011	0.182807	-2.06027	0.945588	1.43293
TD	283	-0.256349	2.47847	2.18656	2.08111	1.68612	1.93951	-2.90053	0.0735698	0.0556844	-3.50412	-2.2335	-1.27354	5.54025	-1.17345	-2.62297	-2.80157	-4.41055	-0.435474	-1.64931	0.276168	0.93879	1.96688	2.06148	1.23928	-1.62449	-0.681894	-3.54653	0.236266	0.239827	-3.34574	-3.88357	-2.64528	3.60888	1.35704	3.05666	1.18083	0.660755	0.94126	-2.44267	-0.547685	-0.763912	-1.76087	-1.21947	-0.853009	1.20943	2.64155	1.86754	0.688967
ASD	284	-0.642565	1.21151	1.71649	1.09135	2.31621	0.595768	0.129118	-2.90024	0.892976	1.93154	-0.269031	-3.00063	2.53476	0.824608	0.367595	1.31445	-1.04153	-2.80559	-2.69733	-0.669167	2.44631	2.6109	3.03927	-1.68258	0.587759	3.45318	1.40725	0.210108	0.0713854	-0.281484	-1.7079	-0.47569	-3.63382	-0.0847647	-2.16728	0.131635	2.05394	-0.762117	-3.49173	-1.27901	-1.29536	0.505577	-0.764607	-2.68433	2.03121	-0.299052	-0.29908	2.42238
ASD	285	0.205959	0.790285	2.34952	3.25757	0.848255	5.23061	1.73707	1.52029	1.80578	-1.5191	1.22359	-0.378988	-1.01341	-0.548892	1.74538	0.510515	-0.634007	0.598408	-1.13141	0.150615	1.39267	-0.488498	2.05009	2.70169	-2.22754	0.67687	0.036026	-1.03282	5.27633	1.97312	1.82669	2.28995	1.76779	-1.01612	0.248825	-0.41258	-0.357049	-1.60547	0.613687	1.56569	-0.919474	2.0111	-0.299105	-0.283058	0.337464	1.53494	-0.700708	-0.454589
ASD	286	-1.52248	-2.30139	-1.31011	-1.99179	-1.0073	4.91649	5.77695	0.113394	-2.79528	-3.42748	-2.64784	-3.16431	-2.57233	-3.31086	-1.91745	0.0144477	-0.207444	-1.58399	-0.395779	-1.73394	1.04235	2.69204	0.290541	0.259269	3.39334	7.66533	10.9463	-0.61634	-0.942304	1.12586	0.61263	0.910401	0.194315	2.01047	-0.775057	-4.04815	0.885227	0.274472	1.31894	-0.89437	-2.23844	0.917373	0.756472	-3.4218	-0.974913	-1.62316	-1.18693	-0.765666
TD	287	-1.12624	0.35141	1.1429	4.0517	2.89613	-0.0949154	1.39752	-1.00832	-1.07658	1.24265	0.410438	2.32207	2.18519	-1.40678	-1.67554	-0.632456	2.24346	-0.375424	0.749669	-0.0522737	1.45724	0.776865	1.81805	-0.435789	2.11048	1.39814	3.2925	2.82452	0.560936	-0.0228234	0.729307	-1.59497	-3.56498	-1.79864	-0.354052	0.404569	-0.040026	-1.3894	-1.84661	-0.501264	-1.24187	-0.903999	0.81069	-0.499507	0.0616779	2.44291	0.149197	1.41688
TD	288	-2.00114	-3.33649	-2.82305	-3.94274	-3.77355	-0.872911	-1.54242	-0.680047	0.0031627	-1.19111	-0.0277993	-2.59407	-0.209006	1.91339	0.449397	0.912095	-1.51032	-0.291134	-1.07227	-1.15296	-2.51402	1.83032	-1.21291	0.507661	-3.78698	-2.36632	-4.77127	0.132229	-0.599356	-1.78467	-0.947707	0.519949	0.349218	-2.02212	-0.864628	-2.41185	-0.491886	-1.3773	1.79542	0.857097	2.26545	-0.121293	1.82991	3.30509	-2.2082	-2.07576	-2.68213	-2.20339
TD	289	-0.432619	1.38987	1.21178	1.74973	4.00115	-0.48657	1.5942	-1.68129	0.443436	0.440861	-0.825113	-1.34502	3.09636	-0.0250052	-0.185318	-0.126698	-2.20224	-0.523479	-3.39152	-1.22568	0.0895758	0.964025	-1.72078	-1.558	1.37009	2.39228	1.76964	1.90263	-3.74698	-4.0443	-5.81729	-0.461219	-0.954052	1.40623	-4.24208	-2.30196	0.348453	-3.56948	-3.27304	-2.23736	0.133414	0.28647	-5.57586	-2.12214	-1.76118	-2.63465	-3.51881	-0.463339
TD	290	-0.25921	0.193312	-0.239614	1.34888	0.223179	-0.0508799	-0.458576	0.376996	2.14075	-0.0706678	5.14892	2.46105	0.319447	2.21006	5.92455	3.76532	7.3952	1.64995	1.86052	2.07807	0.499156	0.152209	1.4678	-0.0197843	0.388654	-1.4411	0.177288	1.10904	0.629501	2.08574	3.87609	4.26041	3.02278	3.04665	4.31706	3.48325	0.0353335	2.60319	-0.965207	-2.08933	3.48916	1.66829	-1.2358	-0.181108	1.02881	0.594072	3.5561	1.73757
ASD	291	-0.176364	1.94919	3.55612	2.17337	2.10084	0.525965	0.139598	-2.31687	-0.278928	0.610788	-0.405322	0.0957652	0.708729	0.529573	2.39349	0.509504	1.09302	-0.118331	-1.65235	0.873225	0.683756	0.341409	0.358087	0.732262	1.3839	0.497955	-0.0218919	-1.37272	-0.256805	1.88758	2.25065	-1.27648	-1.48011	1.04259	-0.87804	-2.61438	-0.373049	-2.66444	0.58838	0.0503468	1.96211	0.487976	0.870314	0.872528	1.50996	0.0262364	1.30823	-0.788454
TD	292	1.7523	-1.12707	-9.80054	-5.67927	-4.54135	-3.92948	0.0513832	4.63107	1.60044	1.62565	0.346746	2.47719	-0.267329	2.35976	-2.91328	-1.07683	3.47557	0.254523	0.0668471	-0.940608	-2.42834	-0.815723	-4.37659	-2.89184	-4.16706	-1.97223	1.14594	-0.792391	4.99188	1.18058	-2.0071	-0.966746	-1.3152	4.48313	1.97248	0.728414	-3.50621	2.36995	0.532846	4.24522	-0.876527	4.75842	5.07838	4.25412	-3.4905	3.313	3.89506	1.89289
TD	293	0.78881	2.27749	2.27866	0.311091	-0.843867	-1.0281	-0.73158	0.4034	0.266287	1.23153	1.68619	1.30476	-3.30211	-1.21683	1.60086	-1.54119	5.44618	0.659639	1.53331	0.535971	-0.381139	0.692988	1.91911	2.4379	0.694841	3.6206	0.886008	-3.35858	1.14248	2.00188	0.939326	1.1804	1.27091	2.91275	3.07644	1.89851	1.41129	2.06326	1.61047	-0.894802	-1.21407	0.955864	-2.44215	-2.80666	0.646772	2.26824	3.6394	2.92621
TD	294	-0.235064	-3.36142	-1.28162	-2.88671	-2.44607	1.44207	0.903037	0.104809	-0.178017	0.507988	-0.0377776	0.117299	-0.749045	-0.608998	3.28136	1.51197	-2.3893	1.86622	1.28572	0.526296	1.24943	0.493569	-2.425	-2.55481	-2.14502	-0.0797123	0.706266	0.317263	-2.1756	-0.572024	-0.94336	-0.742416	-0.353001	-1.49428	-0.209927	2.08083	1.39524	0.558192	0.611326	0.578668	0.372908	-0.0861952	0.872397	-0.786227	-2.51221	-1.16965	-1.12695	-2.2931
ASD	295	0.43679	-0.592353	-2.62591	-0.806517	1.23984	0.0801709	0.604559	-0.605807	-2.47706	-1.94605	-4.28283	-0.749632	0.713911	1.07126	-0.997036	-0.984886	-0.321646	-1.61346	-0.504456	-0.608017	2.66657	2.38906	0.268454	-0.749921	0.0699045	-3.05276	-0.106541	1.16587	0.0645119	0.909095	1.85582	-3.03492	-4.59205	-4.71306	-3.79146	-3.60582	0.0532027	2.55544	0.307107	-2.45289	1.54461	1.66014	-0.299253	-1.5211	-4.38458	-2.22424	0.427491	-0.0249629
TD	296	-0.437295	1.31827	2.14731	-1.65253	-3.33987	1.29285	-1.07994	-0.758595	-0.484982	-1.41309	-1.36525	-2.14094	-1.82856	-0.750264	-0.708122	-1.43063	0.186913	1.09434	-1.15472	0.0637306	0.0621896	0.912861	0.818941	1.61313	0.78821	-0.294456	1.09059	-0.568519	-0.0528909	-2.88657	-2.76451	-2.52037	1.49698	-0.0678997	1.14045	-0.54726	0.445645	0.909472	-1.51068	-2.07834	-0.155171	-1.52587	-0.387596	-0.230588	2.17373	1.95754	0.536041	2.18932
TD	297	-0.296507	-1.06253	1.18679	0.83813	0.185715	2.44205	1.19003	0.562545	-0.440374	0.128255	-1.91631	-1.61201	-4.09158	-1.89585	-0.429025	-0.128911	0.696517	-2.98001	-3.01013	-1.20603	0.779112	0.226013	1.84013	0.647938	0.662277	3.23013	1.75628	0.00281938	0.634587	-0.925218	-1.17179	-0.631625	-0.370015	0.583081	-4.10628	-1.79433	-0.316592	-0.716478	0.232322	0.645903	0.6225	0.545927	0.583529	2.11432	0.992012	0.499505	-1.20631	-0.00896911
ASD	298	0.54471	-1.38114	-3.31927	-2.06175	-3.15796	-7.00051	-2.00658	-0.173352	-0.101797	3.27519	0.439507	0.653791	-0.648263	0.635815	0.167743	0.989498	0.103427	2.55264	1.85324	1.73127	-2.34462	-1.03467	-2.27663	0.247989	-2.20096	-5.84569	-5.71698	-3.97714	0.978915	3.70416	4.84318	2.01239	-1.67865	0.679408	-3.06748	-1.67676	-2.92437	-0.111757	0.491207	3.06073	3.78455	0.293491	7.59017	2.59208	-0.395158	0.249977	1.36413	0.175341
ASD	299	-1.87237	1.23865	4.12849	1.50474	2.15809	4.0081	4.22484	-1.37355	-0.214918	-0.407532	1.72324	1.52145	0.713398	0.447049	1.18713	0.216744	0.328284	-0.42146	-0.177986	-0.871655	0.134624	0.559733	1.60372	1.78156	0.775931	2.66872	-0.941364	0.219686	1.63792	-1.13742	-2.60669	-0.16925	0.538634	0.204358	-1.16924	-1.09399	0.450783	0.958284	-1.30883	-0.751018	0.778033	-1.68977	-1.03287	0.474281	0.447284	0.576071	0.0855383	0.229363
TD	300	-0.226436	0.567634	1.50296	1.49055	1.67034	0.576489	1.97107	0.153415	-1.02378	0.721805	-1.07923	-2.76858	0.411103	0.118885	-1.35205	-1.40268	-0.045492	1.44403	1.61025	0.620739	0.565209	0.882253	-0.73193	-1.38416	2.99192	3.69622	1.75369	-0.610912	0.0226679	-1.57569	-3.76499	-1.90522	-0.50367	0.719673	0.177351	0.360834	-0.258664	0.345529	-0.510904	-1.19585	-0.7283	-1.33687	-0.741938	-0.827837	0.0867633	-0.29323	-0.309939	-0.511779
TD	301	0.810203	0.47573	0.877612	1.25486	2.22718	4.34713	2.2827	0.891153	-2.32126	-1.51546	0.117911	-1.36358	4.0547	-1.51459	0.530541	-0.0808281	0.309798	1.22107	-0.772298	0.239134	-0.114537	-2.61566	-0.237112	-0.400128	1.06564	0.778751	-0.965761	-3.08051	2.36392	-0.16884	-0.494143	-0.465323	-0.611519	-0.462559	-2.62203	0.0430337	1.1408	0.709417	-0.717109	-0.922306	1.33152	-0.250426	-0.96287	-0.171282	-0.851632	-0.10789	-2.00315	-1.24335
ASD	302	-0.966516	-1.6228	8.73812	2.40839	6.73749	7.84979	10.366	-1.59659	-2.21282	-1.95564	0.659186	-0.777256	2.91606	-1.03756	1.54881	-0.235369	-0.286562	-2.03204	1.50516	-1.35809	-1.92993	1.91686	2.34932	-0.479902	1.63692	9.66932	6.00256	-1.40675	-1.45631	1.54995	-2.02564	0.997668	-2.14591	-4.16686	-4.44411	-2.85426	0.394547	-2.71438	-0.157657	4.73382	1.62286	1.32065	0.219574	-2.0999	1.36623	0.378178	-2.54388	-1.90455
TD	303	0.102977	1.50464	-0.303126	1.15474	-2.05111	0.293494	1.97926	-0.891439	-1.12906	1.97939	-0.166284	1.48371	-1.74738	1.25234	2.79577	3.71607	0.682638	0.413384	1.42578	1.08493	1.40806	3.34261	3.76567	-0.703578	-1.46137	0.497762	-0.83902	0.420254	4.0474	-1.63977	-0.874539	0.199593	-5.75798	4.74501	-0.0526967	-1.51848	1.68593	0.799809	-5.0044	-1.72418	-0.0776363	-0.00150521	-1.84294	-2.53218	-3.41162	-0.018199	-3.61755	-2.22536
TD	304	4.7953	-1.94458	-2.10489	-1.0202	-2.70608	-4.53849	-4.21202	5.75213	4.36159	2.26632	2.82461	1.676	-1.29215	2.99921	3.8954	-0.490239	1.90427	2.48	3.90113	0.606592	-1.29237	-2.15528	-2.0081	2.12974	-1.26475	-5.34349	-1.94781	-0.873906	2.52281	3.26067	2.54622	5.09715	2.92746	-0.316286	0.152699	2.03212	1.33213	-1.55748	0.691161	0.290124	3.11777	3.67615	-0.599365	1.48416	-4.55566	0.477922	-3.48998	-1.96882
ASD	305	4.29718	-2.11171	0.789485	-1.75357	-0.636475	1.30532	0.811369	3.70148	-2.92116	-1.82718	-3.27049	0.81805	-2.00957	-0.362716	-2.21701	-2.4066	-2.00878	0.193418	3.60657	-0.38044	0.294241	0.955348	-0.287891	-1.79416	1.65782	2.30003	0.947909	0.00398466	1.74828	0.739828	0.638601	-1.79451	1.60922	1.90329	1.87641	1.94777	1.24547	-0.20797	1.24888	0.516134	1.14409	3.04449	1.9615	0.999212	0.256675	0.0234502	-2.95463	-2.60239
ASD	306	-1.70075	0.679846	-0.442542	-0.417131	-0.825518	0.512208	1.3423	-0.642998	-1.79763	-1.0756	-1.96518	-1.15391	1.284	-1.16605	-0.105263	-0.328323	-1.42084	-1.60037	-4.26252	-0.432196	-0.510286	-1.66435	-0.122757	-1.24516	1.11627	1.91323	2.41825	-0.343814	-0.931044	-1.09891	0.976603	-2.53071	-2.96421	-2.8301	0.00436525	-2.42041	-0.514719	-0.279793	-0.016655	-3.59965	-0.532256	-1.27871	-1.13591	-2.28086	0.548499	1.37089	1.36763	1.20371
TD	307	-1.28686	-1.19252	0.719526	0.156798	0.597652	0.0874365	-0.694847	-1.29187	1.02354	1.48374	0.0180385	-0.498113	-0.557574	0.256903	-0.544717	-0.776964	-1.44628	-0.654638	-0.483792	-0.408769	0.274034	-1.46021	-0.00572351	-0.811083	-0.623775	-2.49989	-1.56915	0.539494	-1.54283	-0.156433	-1.7703	-0.765526	-2.50907	-1.40142	-1.86407	-0.669722	-0.493593	-1.51173	-1.1749	-2.76849	-0.623401	-1.83747	-2.97206	-0.57557	1.83955	0.0222089	0.560762	0.58301
ASD	308	-0.629396	-2.72694	-0.131847	-1.49016	0.0384096	5.52544	2.38981	-2.35237	-1.02593	-2.69607	-1.53016	0.212443	-4.30083	-1.86128	0.300367	-1.54807	-1.98562	-0.792704	0.455141	2.46038	-1.36035	-1.16338	-2.64378	2.1162	-1.35522	-7.4479	3.73291	-2.12172	-3.29933	-0.433742	-2.22264	-3.0092	-2.01398	0.952249	-1.20727	1.00397	-3.82821	-2.58581	0.504721	1.75077	-0.939795	-1.86127	0.509985	-0.691832	1.71784	0.306843	0.531428	-1.54934
TD	309	-1.10467	1.21688	0.855613	-0.432509	-0.422719	-0.041798	0.171747	-0.330032	-0.0609693	0.393682	0.393773	-0.617455	-0.589621	1.24044	1.16643	1.43792	-0.255024	0.616397	-0.577273	-0.702741	0.26502	0.657151	-0.447635	-0.114503	-0.280704	1.69209	-0.780971	1.20228	0.364169	-1.88068	-2.12086	-1.13755	0.544882	-2.44082	0.951714	-1.02939	0.525873	0.656778	-0.80858	1.32289	-0.529901	-0.953858	-1.30011	-2.02429	-0.57043	-0.589619	0.382314	-0.120311
ASD	310	-0.738911	-0.863959	0.975091	3.348	0.495235	2.32005	-1.98129	-0.369551	-1.58726	-1.31827	-1.77943	0.312981	1.18395	-1.11038	0.745599	0.521405	2.59563	-1.34633	0.81933	-2.18303	0.817509	0.0221145	0.351752	-1.44359	0.525031	0.215806	-0.814785	-0.880911	0.0844269	-1.59051	-2.01285	-1.65155	-0.856705	-1.44116	-1.73962	-1.74963	-0.114007	-0.946372	-1.14944	-1.78972	-1.84998	-1.92262	3.24365	-0.743924	-0.518614	0.702393	1.58361	0.42303
TD	311	-0.105095	-1.77834	-1.36699	-3.89091	-1.79627	-0.978279	-0.0206278	0.0711676	-1.13484	-0.488187	-1.78336	-2.87784	-1.36591	-0.116661	0.0387474	-0.152304	1.3304	1.71912	0.734212	0.608886	-2.52999	-0.128127	-2.24937	-0.843507	-1.55676	-1.32755	-3.76757	1.62451	-0.981437	0.505105	1.5914	-2.14827	-1.09407	-2.0906	-0.336579	-2.5611	-0.268286	-0.542888	0.892174	0.507598	0.955133	1.38757	0.708644	1.08202	-2.74319	-1.23011	-2.86841	-3.26198
TD	312	-2.75724	2.1604	4.137	1.25388	1.47057	0.407269	-4.06288	-2.70649	-1.0516	-0.693808	-0.136027	0.219199	-2.26613	-0.749141	1.01392	0.669385	-0.81637	-1.3694	-1.31557	-0.165679	-3.38803	-1.40554	-3.53348	-0.496499	-4.40149	-5.4531	-4.85564	-2.13941	-4.45682	-0.938011	-2.06311	-1.57435	-0.368658	-2.19381	-2.07572	-4.34059	-1.85479	-2.9412	-0.269927	1.21106	1.77239	-5.84665	-0.1657	1.45019	0.86351	-4.44044	-0.253616	0.0295392
TD	313	1.61244	0.51625	3.00262	2.2406	2.05	2.36403	1.69697	-1.19699	-0.890574	-1.57958	1.19494	-0.0675919	0.0544142	-0.186641	1.33057	1.08828	-1.00362	-0.112735	3.32559	-1.86575	-1.47039	-2.96086	-2.10059	-0.283401	-1.03812	1.67511	1.13166	0.593533	1.55917	0.373556	0.122809	0.637427	0.558897	-0.793651	-1.18098	-1.03272	-0.317911	0.0497195	1.25157	0.361066	3.7068	-1.14976	-0.0597174	1.60402	-2.01806	-2.35048	-0.337466	-1.34344
ASD	314	-3.19661	-0.53631	-5.98046	-0.609036	-3.79157	0.871731	3.25448	-1.06105	-0.114843	-0.1826	1.35396	2.54625	0.166747	-1.18373	0.990811	1.1266	-6.15639	-2.65967	-1.96487	-3.07559	-3.88916	-2.84151	-3.93676	-1.7374	-5.91502	-3.34489	2.04561	-0.282288	-2.48029	-2.49356	-3.46365	-1.89105	0.296582	-1.68016	0.0149199	-2.06841	-2.43908	-2.30875	-1.14787	-2.29488	4.34005	-1.24515	-2.14625	-4.58509	-0.0798462	-1.61081	1.25428	2.00321
TD	315	4.59773	1.36656	-0.165898	2.3026	0.201085	2.31434	0.602367	4.3158	1.20088	-0.868494	0.292157	-0.269971	-2.16031	0.857525	3.36928	1.86586	-1.81416	0.574905	1.73231	1.31813	-0.562204	0.284947	-0.0657604	1.11535	1.82293	2.9674	0.37468	1.04156	0.470875	1.94418	1.91353	2.95062	4.26232	0.734413	0.526611	0.383899	0.365399	-0.203264	3.02315	0.856627	0.42431	0.748506	2.59221	1.61897	-0.00397873	0.19596	-0.900648	-1.06026
TD	316	0.0347706	-0.67802	0.391402	1.77255	-0.192244	0.187243	0.767562	1.42219	0.964056	-1.41414	-1.12075	0.192994	1.08752	0.620048	0.0897386	0.162564	0.053919	-0.0196976	0.919007	-0.951166	0.706617	1.06836	1.91813	-0.548132	0.78948	1.11283	-0.208098	1.5016	0.076366	0.213696	1.25435	1.67952	0.14838	-2.84944	-1.12136	-1.77757	-0.539271	-0.674104	-1.03729	0.620298	0.235992	-0.598473	1.30031	0.280062	-1.81599	-1.27641	-1.55998	-1.39964
TD	317	0.214001	-1.92725	-0.990982	-3.00356	1.63065	-2.29514	0.744618	-3.48411	-5.76667	-0.00562243	-0.518215	-3.17702	2.43997	-4.10844	-5.20087	-5.12494	1.17217	3.62812	1.95327	2.44128	2.05138	0.0516464	1.24991	-2.86041	3.28635	-3.53881	-0.382735	3.89687	-1.26919	-4.57408	1.74444	-7.15801	-3.46267	0.705303	-3.5871	-3.16328	2.09871	0.454341	-4.75709	-3.58989	-2.07644	-3.50361	-1.59207	-1.33533	-3.24322	-4.77124	-2.39426	-2.31035
ASD	318	-0.857397	-0.314752	0.160225	3.0363	1.4029	1.08172	2.73058	-1.45159	0.0983833	0.712842	-3.30086	-2.40946	-0.810751	2.77326	1.52698	2.32867	0.972727	-3.43529	-2.01158	-2.22849	1.8305	0.746784	-1.95978	-3.78419	-0.3707	-0.443599	0.537023	-0.160978	-2.50614	1.45651	-0.017921	-1.41977	-8.8591	-1.00997	-3.50478	-1.54552	0.96212	-0.410577	-0.153177	-5.21457	-1.21175	0.117491	-0.867987	-5.70429	-3.09126	-1.86237	-2.53195	-1.79383
ASD	319	1.0653	0.94865	-0.00306087	-0.0591684	-0.0591153	-2.12064	0.0588551	1.80215	1.3683	0.474098	-0.0564117	1.47962	0.666325	1.14912	1.11201	1.22042	-1.05447	-0.0159261	-0.280752	0.95714	1.30532	-0.751155	0.71718	0.574228	0.596547	2.31771	3.21239	0.477496	1.63039	-1.00838	0.562493	2.70177	1.80324	0.989749	1.44828	1.93686	0.290218	0.770864	2.12759	1.15009	-0.308627	-0.0470782	0.580696	0.637715	0.0804159	1.08259	2.39718	-0.0589866
TD	320	-0.0751244	2.15959	3.82826	5.09601	5.75971	3.16187	-0.634026	-0.845293	-0.61358	-1.84885	0.0869539	-1.53098	1.4271	-1.09471	-0.445516	0.200407	-0.479713	-0.332181	0.749468	0.560564	2.21539	-0.2148	0.172179	2.21389	0.846456	2.10206	-2.1834	-2.6048	2.78342	0.608577	-0.60085	0.940694	0.729783	1.69668	0.447105	0.401166	0.0448962	1.05233	-0.560994	-0.973144	-0.342167	-1.65519	-3.396	-0.786957	1.32749	3.57752	-0.410167	-1.28854
ASD	321	-6.10717	-0.595553	2.86661	4.09003	3.44167	6.0249	-7.78647	-7.53991	3.0313	4.52916	-0.895534	6.27092	3.73234	0.226249	-0.0323663	3.94432	2.10585	-3.01796	-2.86851	-2.16901	-9.76271	-6.40217	8.58549	-0.823297	3.54876	-10.2432	-2.53716	1.65096	-3.84095	-12.4899	5.58002	0.255401	7.33184	8.36286	5.28479	10.4337	-2.08198	-9.52431	-5.80859	-8.57139	11.0411	10.6625	-5.29023	1.53685	3.76763	-6.09215	-0.841643	3.27665
ASD	322	-15.4975	-1.62118	0.204651	14.1526	4.96827	-3.40902	-19.332	-2.96998	-1.6011	3.83485	-0.236801	-0.984562	-0.493145	10.0502	-6.7233	5.89012	-2.02858	-10.6886	-9.31106	-12.1918	5.45017	-2.24481	5.02505	6.0725	-0.55418	0.051454	-21.2085	9.24226	4.01742	1.20694	1.85372	2.44245	2.69033	-21.6673	1.89305	-1.7099	5.11723	9.76281	0.138226	-3.33062	-6.37328	3.20233	-0.823559	-8.92587	-12.3031	-20.9609	-7.37109	-13.4569
TD	323	2.35377	-0.877239	-0.350873	-2.81276	-0.905226	-0.663203	2.70159	1.33937	1.07872	-1.21806	1.68092	-0.717987	-1.65634	2.41229	-0.21693	-1.9813	0.672472	2.28647	2.85245	1.03854	-0.986687	-0.171595	-0.0815052	0.888582	2.1208	-1.52885	0.658283	-0.256326	-1.15541	2.92165	-1.64962	1.33473	-0.0653403	0.33954	-3.11726	-1.23304	-3.20398	1.51618	0.336431	1.26201	-2.72707	3.02801	0.899659	-2.45955	2.31575	0.791973	1.50482	-0.746095
ASD	324	3.794	0.885993	-0.0640543	1.23319	-1.34823	-0.79928	-2.12016	-1.68809	0.205772	2.11125	3.41285	1.98506	-2.40436	-0.110831	-0.512553	-0.634409	-1.12729	1.14029	1.69681	3.03952	0.83654	1.78659	-0.623961	-2.57653	0.108792	-0.17822	-1.76411	1.36969	0.347314	1.22805	3.54451	1.09184	1.37566	2.46934	1.57326	3.5746	-0.0618132	3.67152	-2.10743	-0.419704	0.391652	-2.01278	-3.40856	-1.90308	1.8138	1.17445	2.85165	1.93426
TD	325	-0.977907	0.419949	1.61715	-0.229524	-0.882477	-0.712091	-0.955447	1.2258	2.02625	1.34584	2.61267	1.8651	-1.54463	3.04159	-1.54956	-0.418781	-0.654846	0.448405	-0.831285	1.40763	-0.57973	0.648239	-1.64974	2.02034	-1.82964	-1.33607	0.196284	-0.116778	-0.470718	2.04491	1.35014	0.241386	2.06408	2.34376	1.56452	4.59153	-1.57858	-1.79271	1.17026	2.68417	-0.713553	-0.0523904	1.91843	1.58436	2.36089	-0.58129	0.449659	0.643236
ASD	326	0.869415	-1.65854	-3.23169	-1.01048	-1.93829	-1.53956	-1.18231	0.730377	1.74207	0.00471501	0.352771	2.38298	-0.243501	2.14953	1.08351	0.108852	-2.62129	2.31058	3.70942	-0.132744	-0.787476	-0.523778	-2.07726	-0.075688	-1.96512	-0.91797	-0.661321	-0.970492	-1.79927	2.07114	1.07701	2.44557	0.671345	-0.737469	-0.654251	2.03644	-0.867396	-2.48039	3.27655	1.33334	-0.00719648	2.12729	2.44906	1.34081	-1.07684	-1.01352	-3.85479	-2.88982
ASD	327	4.86368	-4.97636	4.42781	-7.80537	2.28912	10.1905	3.35406	5.64524	-1.41139	-3.20971	-1.80679	-0.969407	-4.6134	0.0564781	-0.111238	0.126616	-3.03062	-0.278555	2.86428	-0.382015	-0.977352	-2.06609	0.156941	0.53948	0.645881	3.50263	4.32334	-1.38206	0.887522	4.10607	0.732168	0.62337	0.930644	-2.69204	-0.0529931	-0.659942	-2.78677	-1.37951	8.50763	2.12343	0.443835	1.86413	-1.36723	1.70201	-1.65175	-0.804329	-3.42962	-3.08406
TD	328	0.404904	0.960953	-0.85429	-0.702189	-0.59014	0.6493	-0.274905	0.4349	-0.565629	0.463261	0.200654	1.04619	0.367318	-1.77021	0.305063	-0.505612	0.298412	0.0488998	-1.13693	0.789239	-0.640035	0.947063	1.35722	-0.835211	-0.051813	1.1148	2.86262	-0.0312473	0.0447819	-0.282396	0.282108	-0.108692	0.429552	-0.883291	0.765933	1.06275	0.196904	-0.787472	0.490553	-0.449394	2.02014	-0.242568	1.439	1.36426	-0.296181	0.214361	1.16696	-0.141814
TD	329	-0.00996937	0.755267	0.0700483	2.26021	0.493364	1.95525	3.147	-0.288059	-0.798769	-1.41374	-0.874842	-1.35895	1.1211	-2.46795	-0.846766	-1.18029	-0.125793	-0.77451	-1.0547	-0.571146	0.573424	0.437514	1.3042	-0.629764	3.46861	3.64641	1.83606	1.07784	-0.231076	-0.32554	-0.987329	-0.995873	-1.53006	-0.45142	0.852912	0.10097	-0.106439	1.20618	-0.985547	0.322475	-0.658659	-0.54048	1.01965	0.621934	-0.675025	1.10462	1.9587	0.543476
TD	330	-0.730438	0.156962	-0.603192	-0.487482	-0.163521	-0.528465	1.26166	-0.674802	-1.51923	-2.99238	-0.94571	1.14501	-1.20078	-1.77756	-0.993934	0.676115	1.41867	-0.766957	-0.477128	-0.74385	-0.798115	0.0186074	0.859107	1.05825	-0.111041	-0.762807	-1.51057	-2.297	-0.118098	-0.645797	0.0528908	-1.12856	-0.749581	0.209269	-0.811677	-0.105049	0.945665	0.34541	-1.09366	-1.4454	0.155486	-1.39493	0.166488	0.164401	-0.572776	-0.889268	-0.43158	-1.25
TD	331	0.468886	2.61127	1.27214	-1.50171	-0.795356	-1.10767	-3.47005	1.94727	0.502212	-0.0272591	-0.229782	-0.946301	3.09573	0.0696518	-1.43317	-1.15253	5.96749	1.79749	-1.53272	1.56878	1.11812	2.59125	0.0462066	1.66833	-1.32098	-7.443	-4.51331	-4.32421	2.21594	0.74642	1.60203	0.560542	2.55882	1.92948	3.09001	0.640172	1.89181	3.51404	0.911619	-0.0487814	-1.16844	2.44262	-2.20003	-0.255219	1.95545	2.31083	-0.556973	1.04119
ASD	332	0.905895	-0.06267	0.63664	-1.4657	0.17208	-3.16639	-1.2461	-1.10091	-0.452059	-1.4084	-1.34119	-0.439374	1.22649	0.0413439	0.832543	-0.692112	0.634039	1.16346	0.261791	-0.213297	-0.710509	1.27145	0.0101525	-0.975865	-0.168351	-2.62068	-0.771722	-2.34119	-1.87511	-0.282605	1.66727	-0.591717	-2.03287	-3.6406	-1.55837	-1.33352	-0.60142	-0.666221	-0.349273	-1.26932	-2.09476	-3.04981	0.375259	0.399268	-2.59852	-1.10904	-1.7617	-3.40006
TD	333	-1.94601	-2.02772	1.67655	0.471915	0.139562	1.54455	-0.435495	0.744149	1.44593	1.18176	1.56627	0.919843	-0.666053	0.303525	0.888383	-0.319821	0.116143	2.69712	1.00407	-0.0705381	0.588154	-0.334153	-1.15607	1.19631	1.1753	1.22846	-1.34084	2.2054	1.85807	0.461442	1.93466	2.95959	0.946607	0.849322	-1.87533	1.59611	1.63514	1.32945	1.75756	0.227829	0.725468	0.59873	-1.65814	0.499522	0.76633	0.688328	-1.78522	-1.43442
ASD	334	0.0407626	-0.644389	-1.05198	-0.236147	-1.19259	-1.76853	2.1977	-1.8181	-3.97047	0.38915	0.250435	-0.455465	-1.64546	-3.57474	-4.79149	-2.79583	1.16028	2.97259	2.09658	2.62717	2.66455	2.21674	1.75878	2.33808	2.60371	3.59239	-0.739432	3.61465	6.88444	-1.37785	-1.49386	-2.35867	-2.5691	4.35765	-1.50532	-1.38923	1.81403	1.56705	-3.98974	-3.09958	-3.11063	-2.45669	-3.34388	-6.66792	1.35396	3.66658	2.24227	-0.40161
ASD	335	1.00674	0.175707	0.719156	0.454845	-2.69382	1.41466	-0.901641	0.372418	-3.6106	-2.14464	-2.40044	-2.18623	-2.32327	-1.7748	-1.88899	-2.35007	-6.06395	-2.38507	-2.96498	1.38664	0.195929	0.960984	0.388758	-1.10758	-3.50649	-2.24071	-2.06523	-0.491129	1.94375	3.87766	-0.302116	0.474001	1.45899	8.11221	-2.03231	3.59949	0.063855	0.353689	-0.143254	-1.8495	1.89752	2.25685	2.58698	2.32398	0.13728	0.166002	-0.359862	-2.23411
TD	336	-0.984125	0.143446	-0.0831008	-0.447871	0.196765	-1.63411	-2.05493	-1.00467	-0.190144	0.846389	-0.224507	0.311428	-1.70265	-0.533239	-0.580995	-0.104695	1.18784	-1.61729	-1.05052	-1.31927	0.55332	-0.42954	-0.735204	-0.396897	0.103081	-0.813358	0.742336	0.370046	-1.08969	-1.65783	-1.95655	-2.48844	-2.72222	-2.70093	-1.55867	-1.52835	0.827208	0.874502	-1.18198	0.0692808	-0.434893	-0.622458	-0.204959	-0.589631	0.105097	-0.757487	-3.72108	1.20955
ASD	337	0.714692	-1.12173	4.19209	2.38453	2.58581	3.08691	2.92403	-2.14098	1.34611	0.08022	1.30433	0.656433	2.73827	1.28704	-0.142429	0.292158	1.16963	0.477865	0.658955	-0.318878	0.705227	-0.474488	0.854735	-1.30851	1.43067	0.940544	2.96397	1.29142	0.350148	-1.64837	-1.58035	0.135386	-0.671062	-2.21502	-1.1097	-0.536148	1.83282	3.48171	-1.60657	-2.32624	-1.04178	-2.16498	-1.86987	-1.81983	-0.0510866	-1.54889	-0.297882	1.01067
ASD	338	0.598635	-0.683378	-2.1063	-2.09887	-7.39898	4.14626	1.86404	0.587054	-2.38029	-1.31797	2.92312	2.9118	-3.52011	-0.0621899	0.980005	-2.03405	-5.03501	-2.38187	-2.60174	-0.288668	2.56801	1.58968	-0.288882	0.976223	3.40135	5.69894	-1.50535	-0.598304	-0.480715	-1.12442	0.369645	-1.35322	2.4427	0.0112126	2.31821	-0.211986	0.960219	-2.13631	-0.872081	0.788882	0.578642	-0.044038	-2.65013	-0.1311	3.40463	2.53419	3.91307	1.6237
TD	339	-1.4473	0.321666	1.61322	0.484212	1.9337	-1.93022	0.208612	-1.0238	0.239768	-1.1271	1.30969	-0.963058	2.53849	-0.66312	1.28922	-0.390122	-1.07828	1.4757	1.09509	0.639232	-2.42811	-1.25297	-0.692093	-3.97928	-1.60111	-2.59763	0.565304	-0.10436	-1.33767	-4.33471	0.349507	-1.10346	-0.185235	-3.54613	-2.03031	1.06927	-1.59411	-2.34131	0.94916	2.4247	1.06219	1.53668	0.974797	2.40624	-3.99266	-3.62921	-1.63104	0.986268
TD	340	0.715538	-2.03523	-2.12576	-3.94349	-1.1392	-6.83562	-3.34484	2.2216	0.430232	-1.97372	-1.54835	0.436019	-1.81276	-0.113913	0.262225	0.58877	0.135221	0.220284	0.301865	1.60097	-0.546443	-0.91606	-3.82299	1.27646	-2.48177	-4.39773	-1.18461	-2.02281	1.57528	2.2393	2.54298	-0.198106	2.65856	0.629873	2.30095	1.89004	-1.97293	-0.830836	1.27432	0.566367	0.777621	2.88702	2.08271	0.452317	1.79181	3.50458	0.386622	-0.09698
TD	341	1.97915	-1.50392	-3.29616	-0.094664	-2.66592	-1.05095	-2.41051	2.73743	0.700495	2.35244	1.4409	2.78141	-2.19838	-1.52194	0.476776	-0.326182	0.424496	1.19885	4.79921	1.00415	-4.80956	-1.84599	-2.34793	-2.08304	-2.75432	-5.98006	-2.88	0.31492	6.12151	5.22058	4.64054	1.94383	2.08131	4.59894	0.730276	-0.619057	-1.78318	0.619119	3.71084	2.28482	2.20812	4.4278	0.341567	2.62043	0.276526	6.68336	-1.56189	-0.415833
TD	342	-0.620239	-0.481964	-0.019846	-2.31551	0.89973	2.3365	-0.542399	-0.440002	2.22484	0.756323	-0.790165	0.565037	-1.11316	-0.440264	0.546769	1.66409	-0.923017	-0.29193	-1.20197	-1.22365	0.221625	0.858459	0.365675	-1.19534	-0.407789	3.53595	-0.250179	0.211423	0.609917	-1.87379	-4.15385	-1.11612	-1.81184	-5.34778	-3.96398	-1.89988	0.984665	-0.265416	-2.24188	1.11079	1.92818	0.812309	2.02701	0.285401	-1.79273	-0.63521	-2.07491	-0.0254101
ASD	343	0.773385	1.17662	-0.0516677	3.70426	0.625667	0.955874	0.279002	1.26853	-0.459751	-2.02142	-2.16262	-1.67647	-1.11073	-0.882859	0.647962	-0.283231	-1.51	0.00550597	-0.896199	-0.393125	-0.195911	-0.0348885	0.134636	-2.79884	0.0247949	0.919444	0.729737	2.02991	1.57613	-3.32745	-2.84264	-0.374124	-0.19968	-1.88881	-1.11756	-0.939294	-1.1652	-1.55511	-2.52293	3.12402	0.884101	2.36769	-0.50024	0.885742	0.851835	-2.79352	2.05462	-0.28427
ASD	344	-2.70691	-0.935398	-0.2236	-0.0788808	0.145884	-4.35071	-2.06067	-2.11574	3.0657	2.70057	2.15499	2.81807	-1.07919	3.09348	3.88075	1.65729	0.859513	-0.872429	-2.38377	-1.87276	-0.216362	0.769024	-0.0972073	-2.78865	-1.46839	-5.54509	-3.97359	4.05796	-2.90851	1.94738	-1.85498	1.74255	-2.70809	-2.88022	-4.8929	-1.64914	-0.218204	-1.07807	-0.469297	2.60221	2.88234	-1.06343	3.59515	3.0057	-1.03116	-0.147422	2.13308	2.15386
TD	345	-0.630873	-0.280222	0.45888	1.99283	-0.888597	4.34294	2.86681	1.08308	-0.145753	-1.50485	-0.105257	-0.238133	-1.95212	-0.467693	-0.513518	2.58036	-0.567414	0.216683	-0.385277	-1.32202	-1.41609	-0.527492	0.456283	1.9888	-0.920502	2.1196	-0.872628	0.221933	0.507667	-3.89721	-6.01366	-1.4093	3.45911	2.39474	1.3242	1.1974	-1.44439	-1.69261	1.73024	2.82713	-0.0603011	-1.3203	0.549098	3.0888	5.4715	-0.742157	1.19087	-1.48473
TD	346	7.41372	-2.90441	-4.04399	-3.51828	-3.93363	-2.19245	1.00499	5.53344	-1.81045	-1.31679	-1.36095	-0.853759	-2.53612	1.53088	-5.86144	-4.96796	-2.37424	3.69485	1.8907	6.19651	1.01314	2.9064	2.78856	1.13872	-1.54909	3.7894	2.17071	-2.71063	7.32937	11.5784	6.66746	3.0911	-0.402477	7.55859	-3.2516	3.93148	1.33436	0.125423	9.06951	5.8222	-6.22112	12.7603	0.53666	0.398156	-2.78886	-0.840512	-2.67438	0.372756
ASD	347	0.378833	1.35626	0.371484	0.840053	0.294955	-1.16759	-0.267213	0.723817	1.04634	-0.205912	2.05658	0.818609	-0.768684	0.79061	-0.876349	-1.03677	-0.835135	0.169529	-0.550434	0.864059	-0.926576	-1.26072	-0.905365	-1.23903	-0.242133	0.900979	0.784833	-1.62574	1.34379	1.48347	1.6275	1.56226	0.486647	-0.936329	1.36883	1.565	-0.658599	0.163131	1.48349	2.47451	0.476144	-0.709785	0.704673	1.42517	-0.684786	-2.42307	0.371419	-0.406655
ASD	348	0.837929	-3.77607	-2.29594	2.37435	-0.593575	-3.9355	-2.79767	0.577759	-0.715283	-6.60187	-0.950904	2.23416	0.283589	-2.91871	0.89044	1.32229	0.35838	1.01956	-2.85986	2.3629	0.300078	0.207879	-0.570369	-0.662206	0.672849	-2.09426	-0.684925	1.42689	0.320372	-1.31012	-0.663542	-1.54423	0.130694	1.26765	-1.89663	1.43958	2.23411	1.32566	-0.407674	-4.06067	1.28646	-1.28655	-0.40128	0.732748	2.50235	-1.2821	2.38012	5.11561
ASD	349	-1.54066	2.48621	3.38846	1.61652	1.56129	1.76987	0.809317	-0.587448	-2.74842	1.52694	-2.42347	-2.31943	-0.818599	-2.15371	-0.491425	-0.216888	2.11096	0.0674672	0.525032	-0.547923	-0.142828	0.440167	0.801092	2.31131	0.828197	1.56415	0.0539591	-1.83443	-1.87767	-3.14973	-1.01412	-4.24816	-0.703675	-1.08562	1.71934	-1.13374	0.84581	-0.553794	0.461063	-0.531028	-1.17452	-0.270696	0.295461	0.246492	-0.119752	0.833625	0.953418	-1.46089
TD	350	0.0278246	-0.320169	1.03624	0.458451	-0.229579	-1.52661	-0.425031	-3.01902	-2.24577	1.0406	-3.86851	-4.06292	0.914748	-2.14343	-3.57632	-2.58813	1.07597	-1.57014	-0.391161	-1.89861	0.582797	1.72158	0.869372	1.62399	-0.560005	-2.67602	-1.00973	1.5353	-2.57795	-2.56626	-3.87127	-3.92749	-2.02546	0.260759	-3.57069	-3.20089	0.515629	-0.215977	-4.751	-5.15461	-3.53545	-4.00467	-2.87299	-3.95591	-0.091799	-2.93282	-3.63871	-2.21894
ASD	351	0.0204141	-1.36955	-3.68416	0.832044	-1.13257	-2.76926	-1.972	2.67501	1.20565	-0.89973	2.33837	2.17685	-0.51759	-1.74067	3.10789	2.36544	-2.55138	-1.58947	-1.98064	-2.2921	-0.21348	0.302348	1.71924	1.32414	-3.09124	-1.5223	2.38733	2.04872	-0.295115	-0.872352	-3.97515	-0.3219	1.17312	-1.75845	3.07544	-0.0685596	-0.136129	-1.14346	-0.559514	0.386085	-1.09447	-4.02204	-2.55523	-0.76903	1.67033	0.6133	1.32684	0.556143
ASD	352	-0.936927	0.36746	0.3816	-0.464626	0.336787	-0.295997	0.937486	-1.75999	-1.77041	1.19461	-1.26569	0.88906	4.20784	-0.931452	-4.77784	-2.20519	-0.559547	-0.348427	0.825767	0.515321	-0.822912	2.49295	1.20423	-1.36908	3.48162	-2.35505	4.57874	0.587911	-2.91319	-2.21344	-2.5366	-3.735	-2.11	-0.857912	0.842023	0.207684	1.32732	0.0130271	-1.26203	-1.45426	-1.33269	1.0364	-1.6926	-2.12353	-0.422518	-0.443889	-1.41883	0.535462
ASD	353	-1.72494	-0.0314053	1.37809	2.97853	0.0222648	-2.12009	-1.22595	-4.87163	0.449639	1.7757	2.43264	2.28723	2.01573	1.43274	2.64471	1.97204	-0.437916	-0.971727	-1.69964	0.626032	2.44918	0.815951	2.25816	-4.88989	-1.6794	-0.99246	-0.899273	-0.691712	-1.3715	-5.23265	-1.75917	-1.91389	-8.51608	-5.10815	-1.47621	-2.40932	2.60837	2.6063	-4.55412	-1.54528	2.25419	-2.78138	1.54654	2.19735	-4.9553	-3.50844	0.438202	0.582321
ASD	354	-0.3061	1.40566	0.728881	2.01875	1.67725	-1.69776	-1.52864	-1.30957	0.154806	-0.270242	-0.120343	-2.92994	1.22432	0.641505	0.977039	-0.0471917	-0.571605	-0.288964	0.4809	-0.559316	1.25293	0.963511	0.480724	-1.07323	0.247166	-2.13668	-1.39158	0.0813654	-0.31988	-1.46079	-2.55528	-0.792144	-2.21429	-2.06144	-0.769443	-1.886	-0.281063	0.883174	-0.492195	0.35207	-0.188755	0.294132	-4.1394	-0.774809	-0.0552866	-0.35569	-1.25739	-0.911226
ASD	355	2.38922	-1.5004	-0.153971	-1.70316	0.289666	-2.66772	-0.619726	1.84396	-1.58727	-1.54328	-0.713304	-2.94967	0.637944	0.624771	-0.809648	-3.28796	2.5063	0.299356	4.25776	1.88161	1.15202	-3.11719	-2.22106	-0.742968	-0.676698	-1.65121	-0.0617159	-0.79631	1.64241	1.50139	-0.137474	0.400524	-1.47601	1.3813	1.89995	0.350523	-2.32176	-0.0810213	4.44299	4.09872	0.743648	0.217578	6.2073	5.0244	-0.62802	-0.362807	-0.682106	-0.960636
ASD	356	-7.36428	-15.1982	-0.00598613	-30.3323	-11.4065	-6.41484	5.25006	-14.1708	4.7193	-7.61921	15.3231	-1.05707	-11.6196	18.3202	9.77651	7.43319	-7.76114	0.0151124	-1.3389	-6.92672	5.72304	28.0124	-0.729046	19.6134	-11.3376	-10.7349	-18.4188	6.43107	-5.75088	-3.23397	-5.51768	24.965	7.40248	-5.04098	-11.37	-2.80762	6.99998	1.98937	-25.6157	10.8775	-2.2776	-21.8492	3.12793	4.10163	4.05326	-11.9902	-24.9514	2.03317
ASD	357	-0.190913	-0.422203	-2.45702	-0.574559	-0.669673	-1.41511	1.2503	1.35913	-0.343606	-2.31835	-0.682692	-2.09972	0.982347	-2.96233	0.478059	1.19204	-3.08785	-1.65853	0.12777	-1.68067	-1.39894	-1.85779	-2.56069	-3.46289	-2.16098	2.0866	-2.23902	-0.851262	0.573957	-1.61144	-0.095816	1.38997	-1.22214	-0.210585	-0.708675	-2.87277	-1.48613	0.506103	-0.756057	1.46914	0.551398	0.694044	-1.66185	-1.23746	-2.25181	-1.27189	-1.62861	0.315894
ASD	358	1.21242	-0.814254	-2.14869	-6.41541	-2.82018	-4.74407	-2.0073	6.83984	-0.411191	-1.94176	0.834765	-0.243968	-2.87242	-0.964647	0.0531611	0.0889386	3.05971	1.34556	0.381667	0.86061	-1.50401	-0.258762	-0.385303	0.0141838	1.59681	-2.20173	-0.715765	-3.69195	3.75483	5.01659	7.38226	1.92695	3.65882	2.19327	4.45661	4.08075	0.0963334	0.269352	8.02496	8.58247	2.0597	9.24769	7.07099	4.77765	2.04222	4.95434	1.00049	2.48936
ASD	359	-1.55769	1.48749	-3.25435	-1.11991	-0.419041	-2.69244	-3.39481	-0.724895	-0.30813	0.721305	0.177881	-2.46106	-1.24991	-0.889087	-0.0629363	-1.43518	-0.825328	-0.245729	-0.91914	0.577288	1.32418	1.11194	-0.84644	-1.59885	-2.20752	-4.95173	-1.44965	0.564422	1.12461	-3.2806	0.360815	-0.967346	0.687262	-1.79558	-0.719655	-1.95667	1.7544	0.625323	-3.26618	-0.42852	0.266722	1.01268	-0.348715	0.169008	-1.44541	-0.914692	-0.570016	-0.786234
ASD	360	-0.342212	0.255619	0.711178	0.889126	-0.232675	1.09845	1.0951	-0.212103	-0.668282	-0.538392	-1.57209	-2.03335	-1.42673	-1.24932	-0.902833	0.312713	2.25083	-0.163044	-0.0623475	-0.192968	-0.741631	0.413004	0.49552	-1.03672	0.203709	1.53666	0.286491	-0.992874	-0.252013	-1.45562	-4.00782	-1.72965	-0.0375287	0.225142	-1.45913	-2.40466	0.51855	1.49598	-1.18213	-3.16507	0.666206	-0.335233	-2.0153	-0.891386	0.220627	-0.317796	-0.825074	-0.948201
TD	361	1.64759	-1.22837	2.57863	-0.305956	0.0775971	-0.813621	-1.15414	0.665572	0.187662	-0.248886	-0.0271968	-2.60583	0.114305	1.12019	-0.145151	0.545233	0.320151	-0.276882	0.809782	0.759845	1.89831	-1.2885	-0.0476116	-1.22782	-1.06854	-3.56953	-1.3669	-0.121926	-0.169224	1.35483	0.398223	2.5189	1.60796	1.7134	0.613224	0.362925	1.09999	1.60501	1.3767	-0.369538	0.71822	0.626582	0.258914	-0.199513	-1.85339	-1.51697	0.243161	-1.27424
ASD	362	0.0528306	-0.0780051	0.719909	3.1235	2.37772	0.814802	-0.998233	0.338523	0.664344	0.7129	-0.239146	0.134616	0.57482	0.552647	0.740955	-0.371049	-0.762242	-0.114228	-0.494028	0.702325	-0.710861	-1.54899	-1.12556	1.75722	-0.480435	3.6092	2.06114	-0.419684	-1.93977	3.25563	0.773929	3.26039	3.00939	1.26516	1.43888	2.77425	0.340302	0.417268	1.8964	-0.968123	-4.07254	1.97962	-2.15485	-3.86062	1.50497	0.00534962	-0.439085	-2.41201
ASD	363	0.382061	1.25874	2.34647	2.79897	0.557985	-2.93843	3.00363	2.6925	0.859406	-1.06772	1.12181	-0.261271	-1.23712	-0.916336	-2.70898	-1.86068	-2.1746	1.72683	2.32999	-0.27938	1.75935	2.47986	1.42003	1.93503	-0.914935	-2.09888	-1.90692	-1.7013	-0.351181	1.46176	-0.533821	0.65974	1.59715	-0.430601	0.14252	-2.13908	3.3443	0.882452	1.98249	-0.522798	-2.54441	0.402775	-2.05638	-4.59469	0.343667	-0.584521	1.63385	1.32201
TD	364	-1.7343	-2.3566	-1.28079	1.283	1.7915	-1.03121	0.0338267	-0.0634884	1.41402	0.785374	-1.28617	1.48293	1.02917	0.123434	7.19481	1.05589	-1.56601	1.06641	-1.09588	1.4198	-1.56376	-1.75689	-1.09956	-3.21217	-2.13346	-0.100278	1.05436	0.39125	-0.50011	-0.214111	-0.349923	0.565134	1.40386	1.9164	-0.473754	1.22394	0.133091	-0.912115	2.38406	2.47025	7.90089	0.134049	4.47088	6.59762	-0.557306	-0.169207	3.25732	-3.5392
TD	365	-2.11544	-0.533771	-0.177176	0.502833	0.0667837	1.1212	-0.792487	-1.22214	-0.570001	0.583473	-0.343659	0.492954	2.9991	-0.253733	-1.60634	0.294931	-1.11751	-0.609122	-1.59481	-0.790897	0.162244	2.0264	1.62256	-0.252738	2.04622	-0.223933	1.44236	1.69323	-2.02221	-0.513603	-2.31595	-0.992066	-2.35097	-2.11451	-1.66422	-0.806101	0.892214	-0.694643	-2.29129	0.177783	0.979619	-0.739185	-0.0677193	2.28375	-2.79359	-1.14746	-0.525998	-1.82717
ASD	366	-0.237382	2.98801	1.08534	-1.16878	-0.191737	-0.846207	-0.177783	1.33331	0.953998	3.7564	1.13451	0.661298	-1.19992	0.464613	-5.26518	-2.04152	2.93621	2.52339	0.410574	0.145909	-0.389002	-0.896467	-1.92592	-0.608366	-1.3209	-0.753354	1.87522	0.112511	0.385728	1.97434	-1.56795	0.21613	1.38092	-0.267537	3.45159	-0.162774	-1.53045	-1.56684	1.14073	-1.40119	-0.34919	1.03841	-1.90317	-0.501337	1.15625	2.14138	0.388943	1.36747
ASD	367	3.3541	1.67358	0.870938	0.864665	1.21102	0.393029	-1.43793	-0.985119	-1.94576	-2.06409	-1.28088	0.564057	-0.460764	-1.05216	-2.57194	-2.54794	0.177394	1.26355	0.564231	1.1445	-0.306296	0.602429	-0.0564106	-1.48863	0.945491	-1.34232	2.36113	-1.64912	1.80132	-0.59712	1.02174	-0.750615	-0.801423	1.1528	-1.0407	-1.19285	0.677841	0.564534	-1.15408	-1.04066	-0.159954	-1.8182	-1.89314	0.715187	1.51864	0.713964	2.13631	0.352142
TD	368	0.24317	1.0804	0.571123	-1.61854	-1.74558	-1.58778	-1.01206	0.583288	0.199448	-0.761861	2.01483	0.635325	-1.56498	0.0957756	-0.00919898	-0.96659	-1.66097	-0.0737503	0.976052	0.444014	-0.582627	-0.188401	1.50984	0.0194998	0.181114	1.3683	0.162862	0.557385	-1.56044	1.9659	2.45168	1.89969	-1.4759	-0.818841	1.69019	0.018976	-0.371515	0.605064	1.81585	2.16774	0.0603641	-0.278397	-0.829004	1.329	-0.501201	1.70151	2.67521	1.14992
TD	369	3.18454	0.541311	1.15794	3.93919	-1.1898	0.496187	2.37906	2.5543	-0.236728	-1.81802	1.70933	4.40919	-0.906597	-0.111204	0.0760669	0.0330348	0.0602798	1.13115	1.63164	1.35917	0.167097	-1.52356	1.35262	0.0713273	-0.691008	1.34813	-1.66636	-2.08479	1.24196	3.39684	3.94799	-0.0767202	2.18771	0.922633	0.0609209	0.956659	-1.89668	-1.31099	3.37368	3.09722	1.54087	1.6475	2.23793	2.76109	1.91925	1.47643	0.937942	1.45212
ASD	370	0.630893	-1.81968	3.15801	0.623638	1.76379	4.12741	-0.214841	0.166722	-0.78491	-0.820871	-0.506747	-2.00245	-0.132461	0.0603308	1.03395	0.113369	-0.129305	-1.29427	0.294753	0.60902	0.210249	1.07542	-0.832354	-0.416481	-2.47645	0.115433	-4.43496	1.22737	0.0617283	-0.187668	-1.69454	1.5666	-0.943152	0.645626	-2.94176	-1.42106	-1.02546	-0.622368	-2.1224	-3.40582	0.323337	2.00784	0.306916	-0.863253	-3.10073	-0.323796	-0.702552	1.92853
TD	371	0.792189	0.109516	0.937486	1.10612	2.15612	2.48257	0.295699	0.52739	-0.462793	-0.509383	-0.871724	-0.167013	-0.185728	-1.05691	0.600683	0.452205	0.263001	0.057659	1.43904	0.0738561	-1.01999	-0.3576	0.0488842	-0.203714	0.0454661	1.60696	-0.329575	0.00555334	-0.0661994	0.217612	-1.45399	-0.546626	-0.286168	-0.864235	-0.310262	-0.217027	-0.311174	-0.218882	0.583444	0.656984	1.37838	-0.191894	0.108614	2.77127	-0.651241	-0.58598	-0.814765	-0.825864
TD	372	-1.05277	0.119827	-0.667532	1.04784	0.291919	-0.374751	0.148626	-0.82024	-0.613906	-0.452981	1.27988	0.0438331	0.118401	-1.2939	-0.117552	-1.34742	-1.3598	0.0236227	-0.0237676	0.962921	-2.60872	-0.693209	-1.2562	0.92871	0.966026	-1.29978	0.541281	-0.263165	-1.94174	0.641768	0.980097	-0.450917	0.332857	1.55885	-0.0165742	1.39596	-0.256228	-1.61156	1.36594	0.647145	-0.0285107	-0.211266	-0.0268008	-0.423729	1.20311	-1.04775	-0.837517	-0.905437
ASD	373	2.60489	2.06429	1.16107	0.440032	-0.33253	1.37691	2.37747	0.189527	1.11388	-1.49982	0.992368	-1.05066	-3.1681	1.89483	1.05671	1.08081	-1.05198	1.22235	2.22363	1.58714	0.582665	0.240157	1.68676	2.92663	0.513855	-0.298548	1.06225	0.339717	-1.61161	0.573076	0.1297	1.27362	-0.304945	0.128131	-1.01666	1.62319	1.07843	-0.118522	-1.84028	-0.0638766	0.658459	-0.926124	3.40751	1.38405	3.06343	-0.0526389	-2.65909	-0.273423
TD	374	1.26712	-0.0611233	-0.736524	-4.16902	-2.46164	-4.38788	-3.01389	1.82023	-0.929796	-0.668463	0.784376	0.222922	3.24523	-0.30518	-0.559658	-0.0781387	-0.288432	1.8639	3.15807	0.611753	-0.530347	-0.404645	-1.95152	-0.111138	-0.730311	-2.00532	-1.46137	-1.71019	1.00178	1.95397	0.889873	0.217316	1.79174	-1.35606	2.36398	1.22558	-0.576047	0.366964	0.624654	1.32388	0.282927	1.64807	0.820726	0.992202	1.43322	1.26071	0.520768	-0.539804
TD	375	-0.406228	1.463	0.960234	1.86659	0.453917	0.869619	1.46678	-0.186348	0.402703	0.956982	1.67897	1.86453	2.40272	0.499805	2.34949	1.99948	0.735263	-0.501688	-0.332959	-0.672402	-0.057056	0.0980333	0.0298229	0.731218	-0.109603	2.23273	1.36903	-1.15979	-0.917218	1.46862	0.66922	1.94801	-0.68282	-1.24067	-1.04483	0.234252	-0.433236	-1.33558	-1.43997	0.842789	2.50729	-0.171905	0.0964348	1.71488	-0.197104	-1.04939	-1.28039	1.13918
ASD	376	-0.149902	-0.105004	-0.107557	2.24327	0.744801	2.9357	3.14238	-0.24248	-1.00065	-0.371521	-3.38655	-0.855536	0.449118	-0.126264	-1.26592	0.519083	-0.358101	-1.27885	0.238074	-1.80712	0.0842321	-1.34938	0.0183117	0.472199	1.44613	6.11876	2.22712	1.23622	-0.654534	-0.764809	-2.61263	-2.26207	-3.48619	-3.2355	-3.15639	-3.89977	-0.984643	0.380409	0.339806	-1.56962	-0.585889	-1.73888	-1.24328	0.0896631	-1.48853	-1.84703	-0.718316	-2.06925
ASD	377	0.691496	-1.84974	-0.0363325	1.52296	2.01999	0.669219	1.46111	-2.13958	-1.61594	-0.359392	-0.0303899	0.0966879	0.872304	-0.737935	-2.57321	0.740331	1.01943	1.29241	1.26949	-0.240662	2.77886	1.24193	0.912949	-1.17872	1.38053	0.515091	1.27458	3.14693	1.20868	-2.86649	-2.37264	-2.67109	-1.64469	-0.420512	-4.97294	-2.38711	1.20453	-0.0298173	-3.99495	-0.99945	-3.41374	-0.179708	-2.33967	-4.64908	-3.93109	0.542333	2.72313	3.01049
ASD	378	-0.954468	-0.635846	-2.2211	0.842104	0.122293	-2.45063	-1.53728	-1.6158	-0.154998	0.67668	0.15319	0.580826	0.404135	0.649775	-0.0345984	0.844608	0.601905	-1.13096	-1.21114	-1.13296	1.10434	-0.459913	-0.299965	-0.757651	0.245857	-0.935047	-1.35888	-0.14746	0.467324	-1.07215	-2.75838	-1.02439	-0.528759	-3.74941	-0.380193	-1.92038	-0.378278	0.0257	-1.96434	-2.21187	-0.578534	-2.22244	-2.76953	-0.851149	-0.973969	0.510062	0.101928	-0.454216
ASD	379	6.33168	-3.91132	0.0877915	-3.18398	-1.08667	0.833873	-4.13491	2.84192	1.56422	-1.65876	-2.26761	1.20028	-3.2062	4.04895	-4.60187	-2.92144	-0.406788	-3.21738	2.1174	0.842946	-0.50674	3.796	0.982341	-3.13302	-1.25428	-6.89672	-6.33224	-0.524262	10.5226	7.16484	-4.45938	0.538744	-1.68526	0.012761	-3.28303	5.99861	0.0659413	4.83489	4.56434	10.61	1.10083	2.57866	3.95867	4.18343	-6.01672	2.48487	-11.6043	-8.30233
ASD	380	-0.752858	0.329015	-0.0595392	-0.735122	-0.228176	-0.225921	-1.82356	0.266927	1.63147	3.29219	3.69534	3.40939	-2.04715	-0.786452	-0.170721	-0.427459	2.26027	1.79482	-0.338013	2.02613	0.0117812	-0.0433504	-0.611325	0.305447	-0.668481	-0.0191497	-0.40807	-1.06055	3.16961	-0.230316	2.87969	1.74659	0.328531	3.69498	0.664324	2.41642	0.299534	1.64029	-1.2962	-2.67746	-1.11299	-2.14005	-2.1296	-0.932602	2.92572	0.773068	3.41079	4.26208
ASD	381	-1.63085	0.353252	3.20135	1.299	2.71997	2.86699	-1.6623	-2.51464	-0.269146	-0.947742	0.884897	-0.71956	-3.09504	-1.0406	1.03194	0.714661	0.375967	-2.05252	-1.87039	-1.55795	0.379614	1.81029	2.41193	1.52338	1.11042	1.40773	0.0631222	0.530192	-1.38236	-4.02824	-4.26546	1.50075	-0.949621	0.425259	-3.4413	-3.5377	0.512906	0.0827375	-4.33196	-1.30787	0.700085	-4.82548	1.32519	0.486239	1.02177	-1.51906	-1.31536	0.622446
ASD	382	-1.99428	-1.21103	1.00592	1.29072	0.0944262	0.990854	1.71441	-1.15876	0.282818	-0.408252	-1.40436	-3.24095	-0.315305	0.941404	1.58487	1.6009	-0.668761	-0.104743	-0.431557	-1.95552	0.259097	-0.986867	-1.92234	-0.263225	-0.357528	0.985912	0.295408	2.6279	-2.48867	-2.00689	-3.78374	-0.41567	-2.55577	-3.46207	-4.65416	-4.10943	0.281392	-1.86132	-2.41349	-1.27844	0.445623	-2.20939	0.30001	-1.89479	-3.74785	-4.13803	-3.73605	-3.01454
ASD	383	-2.50167	2.48287	3.12822	4.93288	3.9005	3.09702	6.14113	-1.47697	-0.43901	1.82537	-2.96521	-3.42803	2.82249	2.43671	2.98339	1.24096	2.45372	-3.03288	-2.48497	-4.17608	1.52835	1.33619	1.04202	-0.369293	3.49201	-0.941803	2.47498	1.1565	-1.99993	-3.24409	-0.919246	-1.31549	-0.722726	-0.210892	-1.11554	-1.94794	-1.37446	-0.279286	-0.596385	-1.90544	2.66292	0.13074	-0.556269	0.162235	-0.904712	-0.603161	0.382657	0.47241
ASD	384	1.38863	0.696185	0.0873963	3.57764	2.14024	2.35854	3.06859	0.391977	0.0947368	0.333189	2.37037	1.80626	0.674881	0.580055	-0.03136	-0.701167	1.12067	-0.781995	0.000553323	0.350781	-0.955117	-0.134372	1.58356	-0.0445353	1.06083	2.14679	-0.385827	-1.423	0.437524	1.14351	1.68656	-0.126041	0.441335	0.313967	2.05543	1.56929	-0.169748	0.007468	1.14603	0.6626	1.57222	0.271792	1.36582	1.37225	0.486868	1.66244	1.41443	1.56794
TD	385	-0.000995916	0.323627	1.81962	1.98409	2.32432	2.0514	1.42379	-0.138704	0.136222	0.324745	0.595765	-1.17408	-0.335431	1.34399	3.27591	2.78855	-1.71141	0.971248	-0.313245	0.921519	0.00410229	-0.110997	1.31794	0.0551686	2.15908	2.02573	2.09695	-0.873716	-1.73227	-0.147275	2.47105	0.852355	-1.97097	-1.2204	0.534091	-0.150727	-0.842508	-0.942817	-0.114047	1.40183	1.35084	-0.328024	1.00961	1.83611	0.6455	-2.17463	-2.09754	-0.0254822
ASD	386	-0.200639	0.574196	0.789774	3.09964	2.29373	-0.775765	-0.386643	-0.969127	-1.63254	0.374955	-1.56226	-1.53385	-0.474672	-1.33783	-1.75068	-0.561312	2.37426	-1.79612	-2.83501	-0.954444	-0.28007	0.906727	0.39577	0.647092	2.26924	3.13739	3.11465	2.58586	1.26597	-4.11652	-6.45724	-4.36188	-2.14463	-2.4454	-1.55352	-0.458733	-0.198115	0.228213	-2.96214	-3.05335	-0.840726	1.35878	-1.07241	-1.20902	-0.387259	-1.81333	-1.45432	-0.440233
[truncated: 313 more columns]

## Sheet: eTable11
GroupBinary	region	1_ROI	10d_ROI	10pp_ROI	10r_ROI	10v_ROI	11ROI	13ROI	2_ROI	23c_ROI	23d_ROI	24dd_ROI	24dv_ROI	25_ROI	31a_ROI	31pd_ROI	31pv_ROI	33pr_ROI	3a_ROI	3b_ROI	4_ROI	43_ROI	44_ROI	45_ROI	46_ROI	47m_ROI	47ROI	47s_ROI	52_ROI	55b_ROI	5m_ROI	5mv_ROI	5ROI	6a_ROI	6d_ROI	6ma_ROI	6mp_ROI	6r_ROI	6v_ROI	7Am_ROI	7AROI	7m_ROI	7PC_ROI	7Pm_ROI	7PROI	8Ad_ROI	8Av_ROI	8BM_ROI	8BROI
	area	6	20	20	19	19	20	20	6	18	18	7	7	19	18	18	18	19	6	6	6	9	21	21	22	20	21	20	12	8	7	7	7	8	8	7	7	8	8	16	16	18	16	16	16	22	22	19	22
	area_label	somatosensory_motor	orbital and polar frontal cortex	orbital and polar frontal cortex	anterior cingulate and medial prefrontal cortex	anterior cingulate and medial prefrontal cortex	orbital and polar frontal cortex	orbital and polar frontal cortex	somatosensory_motor	posterior cingulate cortex	posterior cingulate cortex	paracentral lobular and mid cingulate cortex	paracentral lobular and mid cingulate cortex	anterior cingulate and medial prefrontal cortex	posterior cingulate cortex	posterior cingulate cortex	posterior cingulate cortex	anterior cingulate and medial prefrontal cortex	somatosensory_motor	somatosensory_motor	somatosensory_motor	posterior opercular cortex	inferior frontal cortex	inferior frontal cortex	dorsolateral prefrontal cortex	orbital and polar frontal cortex	inferior frontal cortex	orbital and polar frontal cortex	insular and frontal opercular cortex	premotor cortex	paracentral lobular and mid cingulate cortex	paracentral lobular and mid cingulate cortex	paracentral lobular and mid cingulate cortex	premotor cortex	premotor cortex	paracentral lobular and mid cingulate cortex	paracentral lobular and mid cingulate cortex	premotor cortex	premotor cortex	superior parietal cortex	superior parietal cortex	posterior cingulate cortex	superior parietal cortex	superior parietal cortex	superior parietal cortex	dorsolateral prefrontal cortex	dorsolateral prefrontal cortex	anterior cingulate and medial prefrontal cortex	dorsolateral prefrontal cortex
	reg	L_1_ROI	L_10d_ROI	L_10pp_ROI	L_10r_ROI	L_10v_ROI	L_11l_ROI	L_13l_ROI	L_2_ROI	L_23c_ROI	L_23d_ROI	L_24dd_ROI	L_24dv_ROI	L_25_ROI	L_31a_ROI	L_31pd_ROI	L_31pv_ROI	L_33pr_ROI	L_3a_ROI	L_3b_ROI	L_4_ROI	L_43_ROI	L_44_ROI	L_45_ROI	L_46_ROI	L_47l_ROI	L_47m_ROI	L_47s_ROI	L_52_ROI	L_55b_ROI	L_5L_ROI	L_5m_ROI	L_5mv_ROI	L_6a_ROI	L_6d_ROI	L_6ma_ROI	L_6mp_ROI	L_6r_ROI	L_6v_ROI	L_7AL_ROI	L_7Am_ROI	L_7m_ROI	L_7PC_ROI	L_7PL_ROI	L_7Pm_ROI	L_8Ad_ROI	L_8Av_ROI	L_8BL_ROI	L_8BM_ROI
ASD	1	-2.95471	1.00217	-1.50822	0.831949	0.236067	0.95587	-0.413874	0.260684	-0.776394	-1.92279	-0.953696	-0.284721	-0.781479	-1.35042	0.495039	0.76896	-0.681303	-1.01926	-1.46185	-0.850911	1.43175	-0.261811	0.874084	0.145472	-0.375781	3.34079	4.69169	-0.597485	-1.07884	-1.84684	-0.524821	-0.599842	-0.155185	-0.565844	2.24946	-0.288572	-1.94902	-0.9742	0.762198	-0.0197167	1.1722	-0.876476	-1.25512	0.0947151	-0.750901	-1.57391	-0.348241	0.374225
ASD	2	0.972495	-0.310328	-2.94248	-3.61213	-4.03937	-1.91961	-2.13997	0.343394	1.78912	0.824301	0.719037	0.16756	-1.25335	0.962243	0.82665	-0.38227	-0.376663	2.18714	1.04873	2.16266	-1.13736	-0.662113	-0.159037	-0.956867	-1.59429	-0.547432	-0.578383	1.30993	3.90518	-0.692607	0.23329	0.976864	0.770264	1.14654	-2.79988	-1.25833	0.236155	0.129035	-0.382636	-1.81698	1.53586	-0.529722	-0.0502662	-1.51514	-0.122488	-1.01794	-0.941217	0.111431
ASD	3	-0.916094	-0.540272	-1.58526	-1.3558	-2.53805	0.0613667	-0.0402579	-0.00256221	-0.0557104	1.26792	-1.09071	-0.169185	0.65207	-0.0978144	-0.30379	0.922663	0.549281	0.122794	-0.314106	-0.898683	2.21779	-1.23882	-1.11215	0.0274351	-0.15469	2.44654	-0.644576	0.657043	1.29527	0.690008	0.436358	-0.508698	-0.483572	-1.55567	-0.374683	-1.03287	0.673451	-1.51238	-0.724214	-0.610848	1.10031	-1.24432	-0.452054	-0.84472	-0.771224	-0.284336	-1.09135	0.314294
ASD	4	2.03405	-0.714048	0.0648456	-0.193209	-0.869828	-0.0406984	-1.98194	-0.859611	0.124893	0.104652	-0.0716117	0.324896	-0.512284	-0.181215	0.236014	-0.160861	-0.792539	0.198016	0.628448	-0.510806	0.534446	-0.425797	0.496771	-0.355552	-0.2694	-0.481335	-1.23732	3.19034	0.190044	-0.0731631	-1.08198	-0.405174	0.155916	4.09518	0.242001	2.17552	1.11583	1.61606	0.0532286	-3.00363	-0.996319	-0.656224	-1.00099	-2.38134	0.262903	-0.0246449	1.32615	1.66176
ASD	5	-0.283654	-1.12521	-2.60401	-3.2272	-2.41023	-1.79435	-0.446676	0.558816	0.152272	-0.833356	-0.676684	-1.75141	-1.72778	-0.915255	1.51052	-0.169722	-2.49408	0.503863	0.245171	0.233968	0.237918	0.0129337	-1.0601	-0.303124	-1.36221	-0.79057	-3.05257	0.159159	0.478427	-2.43262	-1.56612	0.0108587	1.31057	0.327952	-0.815794	-0.849871	0.307535	4.6379	0.686743	-0.380198	1.60981	0.963876	0.924445	0.464703	-0.160078	-0.626338	-0.74724	-0.83592
ASD	6	1.46345	3.06088	1.11882	-0.151814	-1.22208	-0.861661	-0.732174	-0.887491	0.453042	-0.140049	0.324452	-0.72953	-1.05313	1.90211	0.0331277	-0.852272	1.60304	-1.08258	-0.0148071	0.1572	3.02328	2.71218	0.0853708	3.39698	0.819822	-1.95893	1.97516	-0.863161	-0.648808	1.96316	3.43359	0.0292621	-0.684496	0.0529219	0.134039	3.50076	-0.49094	7.325	0.710678	3.29883	-1.43975	2.09385	3.14821	0.643776	-0.751026	3.143	1.76437	2.12116
ASD	7	14.0081	3.42899	0.457301	2.82485	2.74618	-1.39252	-4.21847	-6.54322	1.02002	0.528123	2.13871	1.67521	-1.30088	1.17434	-0.959223	-2.01227	0.246879	-7.08545	0.278587	5.56324	12.1574	-3.99693	0.756501	1.76877	3.55993	-3.58197	3.46104	-2.86473	-5.22552	-0.00631089	7.39651	1.65644	-1.29677	17.5813	14.9955	5.08092	0.887375	14.44	-7.79384	-2.01326	0.167468	6.61949	9.83076	-1.39767	-2.65652	7.07314	7.02776	3.37759
ASD	8	3.28708	1.06227	-0.487223	0.145413	0.00547895	-1.59182	-1.28557	-1.20754	0.169397	-1.32563	0.573933	0.557121	-1.15229	-0.0417757	0.209883	-0.118754	0.525991	-1.43518	0.465127	0.858303	0.213712	0.964561	0.599357	-0.928005	1.67831	-0.373634	-0.639649	-0.0282928	2.50299	1.60925	0.389085	1.25381	-1.0239	3.26942	1.02272	0.547951	0.181854	4.27057	2.18394	0.12134	-0.671355	1.17459	2.2356	-0.125112	-1.27298	2.20988	1.33049	-1.03376
ASD	9	2.00729	-3.32232	-3.11461	-4.8923	-6.92843	0.0116373	-3.86297	0.791403	-2.11246	0.200164	1.10879	-0.532274	-1.86509	-2.16324	0.113752	-1.1272	-3.52453	1.56406	-0.347019	4.10387	2.22522	-4.80993	0.116911	1.09614	-0.715825	-5.0272	-4.69803	0.93076	1.08595	6.86495	3.78309	-0.449972	-0.340435	3.88553	-1.20638	4.83451	0.324209	-0.143281	-0.928718	-0.747272	-0.775775	0.351284	-1.40697	-0.191869	0.94584	1.92658	4.53852	0.24713
TD	10	-0.945766	-0.311497	2.074	-1.38949	-1.2347	-0.304054	0.138552	0.284722	-0.135891	-1.74764	0.505839	1.05415	-0.878473	-5.06065	0.280032	-0.245805	-1.34916	-0.382585	-1.41677	-1.36638	2.35877	2.12458	0.57044	0.248915	-0.509878	-0.275111	1.21234	-1.36377	1.20304	-0.639103	-1.74556	1.42381	1.15646	-2.64517	-0.297107	-1.93255	0.574107	1.32901	-0.559286	-0.643976	-0.413377	0.0682047	0.368326	-0.29609	-0.0280245	-1.69373	-1.36741	-0.0959323
TD	11	0.956238	-2.51297	-3.89399	-1.06259	-4.58383	-4.6771	0.194864	0.632343	-0.605874	-0.319686	-1.96185	-0.884633	-1.50405	3.51562	-1.26389	-1.26465	0.462177	-0.616113	0.216819	0.506545	0.0546316	-2.32928	0.161789	0.106278	-3.56971	-0.958886	-0.419248	-1.57907	-2.19723	0.791377	4.85817	-0.506047	-0.039572	-0.87899	-2.21862	-0.382958	-1.27053	-0.820065	-0.612814	0.359467	1.15677	-0.211973	0.360068	1.22694	-1.04206	-1.10364	-0.485161	0.254064
ASD	12	-6.47475	-4.85229	-6.02238	-4.63204	-10.0369	-14.5547	-0.385458	-11.6625	-10.3619	5.08486	-2.90653	-3.05736	0.734603	2.76335	-12.5277	-7.782	4.43525	-7.16184	-4.67293	-0.552582	-8.92305	-2.16018	-2.12464	1.1876	-3.22214	-7.55944	4.45461	3.76611	-1.52249	-6.73718	-2.93098	-6.35519	2.22822	0.305263	-6.50587	-2.91865	-5.24458	-9.65464	-0.248198	-6.13236	-4.246	1.58352	-0.351111	-10.4976	5.51968	-1.41681	-2.89331	-5.04454
TD	13	-2.99723	0.881	8.58376	0.177934	2.92932	2.79432	0.685428	-0.0745206	1.91714	2.04938	-0.331604	0.755638	1.69935	2.5976	0.537529	0.925471	-0.72063	0.335202	-0.921815	-1.2052	-0.234824	0.426538	-1.12775	-0.0443033	0.725361	2.05705	1.34821	0.972448	-0.844521	-0.138844	-0.654477	0.874245	0.208122	-3.61023	-0.233758	-0.916689	-0.0270936	-4.07182	0.489719	1.00531	-0.236332	-0.876959	-2.5157	-0.64295	0.343945	-1.69331	-1.28825	1.55245
TD	14	-3.22946	-1.20658	1.15681	0.438267	1.41174	0.188201	0.219549	0.200161	2.48371	0.408254	-0.257132	0.508922	0.602028	0.881403	1.13176	1.20433	-0.750963	1.41162	-0.716225	-1.71552	1.32624	-2.76	-0.942188	1.62638	-0.258333	0.0100345	-2.15245	0.0507234	1.08204	-1.03612	-0.0735105	1.91356	0.320267	-4.72174	-2.10548	-2.88864	-0.36171	-2.94421	-1.24608	-0.984	1.14762	-0.75769	0.180271	1.53589	-0.153436	-3.06782	-1.12578	-0.237421
ASD	15	-1.30102	1.1147	1.84756	-0.0343286	0.732582	-1.27543	-0.655067	0.779288	-0.585683	-1.15995	0.150991	0.729071	-1.44809	-0.15456	1.13142	0.369226	-0.120078	-1.04235	-1.44449	-1.60231	-0.361783	-2.22792	-0.327772	0.485807	-1.29248	-1.33424	0.406412	1.7969	-0.409705	0.60863	-0.465267	0.143561	0.52217	-0.790992	-0.565419	-0.165493	0.350346	-1.70154	1.33907	2.59411	0.764326	0.408878	0.24161	1.16142	0.567493	-0.94037	0.440437	1.0047
TD	16	1.8847	0.877942	-0.102919	0.493033	0.956467	0.980784	-0.16177	-0.173515	-1.14522	0.514061	-0.749419	-0.223677	-0.552653	-1.64096	-0.819161	0.0337389	-0.419751	0.276483	2.07106	-0.406423	0.0921239	0.360301	2.59476	-1.03521	0.846613	1.32565	1.25174	-0.773471	0.497101	-0.520867	-2.20276	-1.35849	-0.986998	-2.34751	1.38331	-1.31284	-1.36311	-2.05704	-1.52499	-0.410211	-0.840406	-0.72198	1.76946	-0.75197	0.100395	0.343629	-0.280697	0.250833
ASD	17	-0.933669	3.80778	11.2301	-0.799427	5.4757	2.86817	1.74936	0.537206	-0.498175	-1.8951	-0.273447	-0.587533	-0.814992	0.121042	0.39559	1.36005	-0.667566	-1.00805	-1.14708	-1.08883	0.516158	1.64211	-0.941565	-1.08134	0.941517	3.59163	-1.03368	-0.770231	0.271362	0.27234	-0.921764	0.330926	0.130511	-1.53392	-0.219833	-0.593351	0.961484	0.312892	-1.05029	-0.928378	-1.1845	-1.18736	-0.488513	-2.29622	-1.02359	-0.463535	-1.20724	-1.93348
TD	18	1.23677	-0.119184	-2.10766	0.407358	-2.8282	-1.74981	-0.939272	-0.0989953	-2.26911	-1.28522	-1.08663	-1.51884	-0.0363479	-1.37195	-3.087	-1.6455	-2.96995	-0.910425	-0.29543	-0.29942	1.57106	1.19914	1.46762	-1.26556	2.13315	0.104336	-0.263775	0.538808	0.907878	-0.408706	2.60984	-1.73675	-0.897334	0.583475	0.11413	0.730819	-0.704124	-0.0646641	-0.257394	-1.19141	-1.53279	0.203317	1.05376	-0.934588	-0.430776	0.972779	0.55424	-0.526247
ASD	19	-2.3437	1.70152	3.48151	0.266831	3.0923	-0.173599	1.22427	-0.66121	1.13364	1.13053	0.21149	-0.153449	0.185757	3.75391	2.52141	1.48484	0.773876	-1.80471	-0.756376	-1.05918	3.71923	4.16063	1.17102	1.44068	0.419281	2.04153	-0.197695	-1.98605	-0.0838519	-0.282943	-0.129123	1.12283	-0.652799	-2.44343	-0.506135	-2.63648	0.199322	1.81381	-0.13206	5.0943	1.26834	2.12541	2.87777	0.822903	-2.12849	2.41449	-9.95515	-4.05646
TD	20	0.547543	1.28772	0.799174	-0.00369237	1.4881	1.93879	0.0505953	0.729274	-0.412352	1.64515	-0.388194	0.58195	-2.11893	0.898359	-1.23073	-0.536536	-0.390856	-1.39841	-0.348601	-1.13037	0.112831	-0.0245713	0.929699	-1.66339	0.0693621	2.09932	2.50269	-0.870825	-1.16419	1.04513	0.910114	-0.706689	-1.81608	-1.17416	0.743735	2.44643	-0.077823	-0.694804	0.980207	1.11388	-0.911086	-0.587896	-0.684256	-0.99521	-1.9157	0.927887	3.63103	0.500966
ASD	21	-0.478962	1.13969	-2.1706	0.366808	-2.0508	0.544231	1.16728	-0.0773888	0.764524	0.498677	0.199597	1.21194	0.796427	0.343489	1.0823	0.703331	0.81611	-1.01702	-1.79944	-1.63168	1.93778	1.42926	0.478421	0.215334	0.720095	0.0772129	-0.673744	-0.221759	-5.39952	1.80033	-1.8434	-0.000486372	-0.7052	0.32665	1.92338	-0.616151	-0.475442	-4.81467	0.192695	-1.57587	-0.725624	-1.60476	-0.419848	-0.391308	-0.285102	0.0702569	0.919442	1.96341
TD	22	2.11208	0.093469	-4.17314	0.222253	-3.62472	-0.488131	-3.222	0.225552	-0.749716	-1.76709	0.191451	-0.397851	-2.56911	0.839516	0.157579	0.406417	0.879302	-0.112736	0.620143	1.54793	0.417079	-0.67333	0.706961	-1.98441	0.278136	-0.35619	-0.675596	-1.23917	1.14156	-1.1938	1.53881	-0.50421	0.240732	-0.089355	-1.33619	0.880656	0.562905	1.52008	0.441141	-0.160636	-0.0973026	-0.892945	-0.101139	0.173291	-0.00205267	-0.649901	-1.94397	-2.2078
ASD	23	0.319581	-2.5716	-1.62855	-0.268066	-2.06344	-2.11776	-2.23481	-0.468732	1.80214	1.10772	-0.984031	0.30071	-0.819098	0.24415	-0.130401	0.313662	-2.31317	-0.0643971	-0.57868	-0.118787	1.42113	-0.129934	1.53344	0.106953	2.042	-0.149865	-2.82232	0.119322	1.25716	1.40025	-0.937376	1.06358	0.0974132	-1.4636	-0.674445	-0.294021	-1.50488	-0.703764	1.50996	2.99151	-0.65196	2.26339	-0.671272	0.173426	0.409028	0.805617	1.33777	-1.128
TD	24	1.88632	5.48705	1.71663	3.87075	0.763415	-2.62077	0.101481	-0.0272804	1.14711	0.0484549	0.107935	0.59572	-0.674889	-0.729742	-0.400232	-1.43988	0.369616	3.64179	2.22383	1.09634	2.50161	3.08542	1.90113	3.95611	0.991542	-3.67175	-2.91894	0.363027	-0.738531	1.56643	5.75656	-0.590647	1.55432	-0.776461	2.4161	3.14324	-0.402074	-1.60933	3.67209	3.31827	-0.68232	0.481749	-0.979824	-1.1184	1.97056	1.14887	2.72714	2.45755
ASD	25	-2.08358	3.57865	2.70841	0.875481	4.08972	0.897415	-0.112003	-0.0625072	-0.10458	-0.796028	-1.1358	0.566573	-1.75462	-2.26743	0.678847	0.431006	0.0358396	0.617838	-0.630078	-0.293274	-0.566075	1.00604	1.31526	0.862402	-1.19071	0.0115429	0.764737	1.08353	-2.03074	-0.595022	-1.83514	-0.766891	0.706211	3.38923	0.121886	-0.182466	0.612798	-1.49105	-1.81626	-0.135244	1.30328	-1.89782	-0.708303	0.515907	0.784237	0.732921	3.9073	-0.080996
ASD	26	2.18833	0.92818	-1.25431	-0.0957877	-1.03555	-0.355075	0.0750808	-0.452354	0.192524	-1.04909	-0.0193789	1.10939	0.116171	-0.369979	-0.00226169	-1.46248	0.571057	-1.15733	0.956418	0.673523	-0.205123	0.745005	0.287439	0.81638	0.495883	-0.615552	1.15726	-0.260777	2.21936	2.46861	0.157869	0.70455	-1.1084	4.30151	3.08812	-0.0378818	-0.146464	1.31736	-1.51519	0.173421	1.22799	2.58541	-0.258352	0.532096	-0.184062	2.99848	0.106612	0.880714
ASD	27	-1.24881	-2.74885	0.0101301	0.985681	-3.36537	-0.292988	-1.76658	1.51342	0.618956	-1.19592	0.342546	0.978263	-1.82476	0.452933	1.14752	0.747315	-0.643194	1.64976	-1.37207	-0.871572	-0.464579	1.19067	-1.11046	-1.01884	1.15142	-0.379301	-1.87853	1.23035	-5.18307	-2.38306	-3.02428	0.874788	1.71855	-6.63013	0.511712	0.122916	-1.00523	-3.29064	0.515743	0.790274	1.18718	1.5469	0.837082	1.50556	-0.506693	-2.98331	-0.628642	-0.428216
ASD	28	-0.185915	3.36035	4.47911	4.05336	4.72495	1.78786	1.27802	-1.19763	0.682536	2.22151	-0.676861	0.107256	2.62725	2.6281	0.791896	1.79385	0.450374	-1.35439	-1.14339	-0.0201945	1.22161	0.0724898	0.634403	0.388649	0.638144	0.492003	-1.98938	-0.660934	-0.24796	2.53349	-0.933161	0.0225875	-1.53987	1.58583	2.58981	0.491092	-0.828972	-0.64213	2.07493	-0.446843	0.611903	1.67123	0.0925969	0.495509	-0.765706	-0.412484	1.81158	0.902485
TD	29	-3.9814	-1.23239	2.96642	1.36633	0.643076	1.33133	0.843874	0.219129	0.879914	3.51424	0.730695	0.039167	-0.738649	2.80798	0.535314	1.00579	-0.459388	-0.127516	-1.3697	-1.11921	1.74083	-0.197346	-0.680706	-0.415593	0.544903	1.67034	0.116398	-0.928395	-0.553163	0.0829794	1.66924	0.363866	-0.647554	-8.71504	-0.626013	-0.436911	1.16883	1.42064	0.484054	0.628665	-1.36322	-0.863378	0.54665	1.50708	-0.184093	-0.368877	-0.978278	0.484453
TD	30	-1.46771	1.00641	1.35722	0.505377	-0.39536	0.662861	-1.26776	1.15453	0.55079	0.040065	-1.58456	0.893349	1.19761	0.0412515	0.0138895	-0.132216	-0.304956	0.334144	-0.471684	-1.75264	-0.631628	-1.37555	-1.14168	0.762149	-2.75044	-1.87999	-1.1915	1.71322	-0.150405	-0.350822	-3.88449	-0.405829	1.44484	-4.2536	1.81371	-1.68218	0.202469	-2.93206	-0.648699	-0.0309956	0.691512	-3.46016	-0.70495	1.35485	-0.0164743	-0.325295	0.224548	0.672741
ASD	31	-3.51542	-1.50502	1.24064	-1.09728	-1.61397	0.918158	1.40085	1.22489	0.396893	1.26238	0.0460337	-0.962127	0.449871	1.58733	-0.460081	0.215087	0.162334	2.21005	-0.863776	0.501083	-1.76181	0.600123	-1.85815	-1.39465	-1.8042	1.21222	-0.5638	0.0483503	-1.78914	-1.89936	0.666271	0.0173772	0.490845	-2.99457	-0.407691	-0.356042	0.669043	-1.5079	-1.23466	0.813997	0.498208	-1.9518	-1.27711	-0.116178	1.33167	-2.10497	-2.01837	0.157222
TD	32	-6.07735	3.51303	4.24643	0.527592	1.75768	-1.80873	-1.58246	-1.26965	-1.72665	-0.107438	0.332486	-0.38175	-1.58187	-0.822882	-0.0421156	-0.522533	1.24805	-1.04897	-4.18416	0.366328	-0.445207	1.03079	0.0918152	-6.78368	0.58638	-2.1664	-1.23142	-0.408795	3.7159	2.32459	-3.43592	-1.19944	-0.282982	0.893259	-6.35464	2.90625	0.569412	0.847418	-4.59695	1.89121	1.36904	3.55873	-2.63907	4.5144	-2.89236	-8.64007	5.3152	0.373523
ASD	33	3.78891	1.50441	-0.0357969	0.585619	0.0110203	1.63102	-0.264426	0.46812	1.34066	1.39135	-0.218434	0.253219	0.400761	3.76459	0.207216	1.2092	-0.826478	0.45094	1.59169	-1.72013	0.550832	0.609681	0.484824	-0.997774	0.323732	-0.551746	2.38238	1.43293	-0.339893	2.9951	-1.25311	0.518606	1.2052	-2.70175	0.773548	-1.50627	0.729139	-0.138314	0.0107937	0.52076	0.57203	-2.3778	-3.54559	-1.80055	0.616817	0.264906	-0.305798	-0.192121
ASD	34	0.56496	0.90135	1.15019	0.836154	1.93991	1.8726	0.600749	-1.57202	-0.856487	0.406153	-0.653341	-0.50611	0.518372	4.38971	0.283549	-0.0811024	1.09833	-3.60695	-1.66888	-0.362527	-1.25681	1.39298	0.674778	0.363527	1.00291	2.48236	1.01595	0.0139325	1.74085	3.71915	0.690802	-0.0595784	-2.46402	1.77474	3.17419	0.422223	-0.138377	1.13452	2.51848	1.63874	0.982449	4.56654	5.56792	1.86487	-0.152434	0.48898	-0.0829289	-1.24075
TD	35	2.26959	1.16329	-2.05105	-1.4798	-0.41101	-0.790767	1.19713	0.748872	-1.64729	1.35777	-0.44562	-0.371424	-2.01403	-0.134698	-1.1991	-1.81891	1.32878	0.194698	0.761785	0.496642	1.54227	2.37921	-0.566742	-0.0337169	0.518168	-1.50509	-0.634463	0.407261	-0.973051	0.570413	1.25486	-2.26705	-0.801775	0.325665	0.171398	2.09819	1.75926	2.62822	-0.178013	-0.152048	1.88352	-1.33838	-0.521291	1.77808	-0.79643	-0.316316	0.304645	0.974775
TD	36	-6.26329	2.86294	2.32574	1.21518	3.51177	1.76585	-1.84083	-2.29665	-0.510159	3.53322	1.37698	2.16396	1.67915	2.66111	2.33232	4.54525	1.35762	-4.00576	-3.01985	-0.310693	1.37995	0.936336	3.15782	0.236782	0.758266	-1.21284	0.526342	-0.716818	0.762683	1.06413	3.46371	0.829939	-2.65043	0.0458248	2.02758	-1.95949	0.284871	4.71298	2.68388	1.81931	2.35419	4.21593	8.98589	1.98478	-4.58273	-1.04885	-2.60522	-2.15159
ASD	37	0.221962	-1.59976	-1.44185	0.653984	-3.95452	-3.98852	-4.068	0.387336	0.444667	-1.38185	-2.03608	-0.475751	-7.88175	0.531746	0.30133	-0.429886	0.678419	0.959665	1.12847	-0.145237	-1.41036	0.252901	0.866616	0.247963	-3.71401	-4.46205	-7.50948	1.12911	-1.44857	0.581183	1.62457	-0.35526	0.532807	-1.85348	-1.63356	-0.751881	-0.851781	-3.22445	0.16072	1.08775	1.73531	-1.78817	1.79107	1.91276	0.531305	-1.45613	-0.825602	-1.47901
TD	38	1.2965	2.92031	0.233577	0.45842	-2.57053	-0.713513	-0.566478	1.1547	1.03014	2.24916	0.513309	0.962649	0.446804	4.97312	-0.167751	-0.40678	2.43759	1.31111	1.6016	1.83607	0.633232	1.46571	-0.236422	0.909945	-0.17329	0.326749	-0.103654	1.2215	4.16727	4.69577	3.16097	0.505858	0.073157	0.56668	1.58358	1.33083	0.994163	1.27924	1.59825	0.110163	0.199818	0.588455	2.87646	-0.564224	1.20777	2.1279	1.27333	0.85363
ASD	39	0.69095	-0.629818	0.373413	-0.916625	0.565933	0.900378	1.24359	-0.35044	0.491967	0.568438	0.151849	0.361107	1.97802	0.996067	-0.897459	-0.474082	0.770438	0.0272109	0.473348	1.45392	-0.285874	0.171421	-0.754249	0.347267	1.21178	0.986865	-0.219965	0.145827	-0.875853	1.93254	1.94973	0.109773	-0.900324	2.01314	1.46482	1.17186	-0.419393	0.525959	0.108185	0.301667	-0.367394	2.27605	0.0104403	0.67466	0.259647	0.0580882	0.494977	1.53495
ASD	40	1.26693	-3.17347	-7.07122	-0.116547	-2.3987	-1.73319	-1.77559	1.50853	0.771418	0.311222	0.0209493	-0.729337	-0.166346	-0.629468	0.52357	-0.0179816	-0.707823	-0.527439	0.00159452	1.30926	-0.618319	0.52693	1.6343	0.0906376	-0.00706224	-3.16962	-0.320623	0.8254	-0.856728	2.67931	-0.766117	0.986933	-0.0239845	3.17812	2.34595	3.72685	1.15688	3.75103	0.721317	1.27193	-0.505521	1.70574	2.26061	2.01823	-0.0565985	0.74512	2.35492	1.54674
ASD	41	2.64283	-1.04152	-0.400967	-2.08864	-2.70622	3.0185	0.570512	-0.64409	-0.496171	0.177734	-0.263578	-0.701642	2.7777	-0.204267	-0.586901	0.184336	-2.18339	-0.526867	1.10442	-0.44154	-1.50446	1.11574	-2.48498	1.06345	-0.171613	1.90564	-1.90193	-0.237078	2.05152	-0.101057	1.57013	0.0112257	0.149831	0.451269	-0.838751	-0.260235	-0.195981	-2.23881	-2.47047	0.100335	-1.1666	-2.45647	-1.56454	0.43591	-0.948071	-0.422188	-1.37066	0.200789
ASD	42	-1.95159	-0.215427	-0.824267	0.958733	-0.327874	-0.466708	-0.354777	-0.19274	-0.420989	-0.00932407	1.46443	0.770416	-0.613465	0.637317	-1.00951	-1.35953	2.28737	2.19758	-0.391588	0.442046	0.883577	1.58124	0.787551	0.450465	2.46894	0.904823	-3.67147	0.761167	-1.24613	0.647642	0.230884	0.379956	1.17964	2.43741	0.935451	-1.02462	1.98737	0.0521532	-0.110518	-1.76693	-2.58943	-1.05156	-0.841573	-1.80179	2.06317	0.495372	0.680336	1.00377
ASD	43	-2.09661	2.01168	-2.47187	-4.47053	-3.66924	-8.64303	-4.19274	-0.608877	-3.84174	-4.28218	-0.44369	-1.70351	-6.63861	-5.52258	-3.2971	-3.54536	-1.33089	-2.28694	-2.25985	2.57928	-0.547589	0.771833	1.43336	1.98085	1.79053	-0.794397	-2.98491	1.10577	-0.252673	-2.12107	-0.976275	-2.64806	0.461953	3.28318	1.09469	3.98246	-0.519277	2.54878	0.558373	-0.632358	-4.28339	2.06249	3.94972	0.660504	0.147677	1.43685	2.16819	-0.71172
ASD	44	0.0373361	0.0990663	2.83481	0.286873	0.272485	0.557077	1.32385	-0.473369	0.0742431	0.418774	-0.403569	-0.493802	3.63085	-1.13163	-0.710209	-0.195292	0.228154	0.0998861	0.277652	-0.218666	0.953363	-0.726362	-0.00597284	-0.0413075	-0.513553	0.597898	0.688196	-0.438279	1.24246	0.82318	-0.340794	0.410282	0.385561	0.330081	-0.391649	0.269636	-0.0332166	-1.27751	0.340853	0.529965	-1.04071	-0.853357	0.170693	-0.265857	0.238061	-0.491352	-0.102022	1.2686
TD	45	-1.34102	-0.688677	1.11159	-0.0114759	0.905796	1.6224	1.16368	0.738171	0.176118	-0.475196	0.698085	0.608316	0.176705	0.527063	-0.0392147	0.89659	-0.685596	0.746729	-0.176826	-0.823428	-0.871523	-1.17471	-0.151473	-0.0124851	-0.451668	2.60207	1.31578	0.650087	-0.745521	-0.406699	-0.854825	0.712043	0.0482212	-2.00776	-1.44034	-0.300705	-0.182623	-1.47529	0.597692	0.693364	-0.597077	-0.174585	-0.23102	-0.0501033	0.165681	-0.330393	-1.52697	-0.0218822
ASD	46	0.438748	-1.17679	-2.23772	-3.55077	0.00257065	2.47429	0.814334	-0.427356	1.41397	1.2625	1.45129	1.68358	-1.66573	0.934218	0.660942	0.576361	0.188847	0.334377	0.788552	-0.0162419	-0.590706	2.48667	0.880955	0.725907	-1.34377	-2.94067	-0.41864	-0.00503026	1.62661	0.933113	1.98887	0.62071	0.905827	-1.12756	3.15208	-0.342357	-0.958699	-0.136727	0.626056	0.843506	-0.834298	0.838877	-1.10916	-0.556951	0.854182	1.59692	1.16269	-0.00224761
TD	47	-0.0344384	-2.88187	-0.396132	-0.308381	1.36909	-1.10776	0.81262	0.022849	1.01276	-0.699777	1.02097	-0.338113	-0.391008	-0.0762148	0.291376	0.754991	-1.53879	0.773142	0.472925	-0.301487	-0.674649	4.10701520648888e-05	-1.04353	-0.578865	-1.67744	-1.17577	-1.25706	0.0545516	-1.34013	0.0397444	-0.0681261	0.729507	1.50836	0.75411	-2.19573	-0.646844	-0.339203	-0.958596	0.225118	-0.585125	-0.700906	-1.64644	0.185845	-0.0744877	0.145785	-1.45389	-1.52348	-0.776264
TD	48	-0.309157	-0.457182	-0.531981	-0.305183	-3.11248	-0.331795	0.546974	0.562573	-2.37721	-0.106874	0.458305	-1.26399	-0.839685	-0.0982526	-0.443531	0.431179	0.0388821	-0.213542	1.40972	1.48744	1.45936	1.07062	0.871765	-0.0164531	1.79019	2.78997	0.870683	0.429053	-0.473792	-0.408534	-1.09264	-1.6724	1.25278	4.06754	-0.572084	3.50318	0.459824	0.00664809	-3.4681	-2.42404	1.4563	-2.30748	-5.05137	-0.562799	0.538888	-1.53765	-6.58934	-0.742217
ASD	49	8.47085	7.93446	2.70574	0.33739	2.19097	-1.74356	-1.65549	-1.51647	1.33952	1.42678	0.339317	0.42373	-0.328811	1.46265	-1.50588	0.245577	0.597119	-0.878497	2.35367	1.53207	3.32473	0.323956	4.64041	4.27684	0.28146	-0.609701	0.450941	-1.37299	9.36511	0.587254	3.19926	0.954407	-2.78375	7.00551	7.72831	7.11814	1.61734	-2.80203	10.5659	1.40545	2.83147	8.49428	0.900023	-0.54731	-3.78141	2.93442	6.90618	-0.103043
ASD	50	3.06859	1.40322	1.64115	0.448173	-0.790019	1.25536	-0.0481872	-1.53876	0.251755	-0.575487	0.993239	0.0430611	1.34902	1.20729	1.67706	1.1774	0.119158	-2.79778	-0.305468	0.106575	-2.47624	-1.12509	-0.546929	-0.206551	-1.05524	-1.33428	-2.81963	0.53656	-1.51213	4.68967	2.19685	1.11968	-1.73265	4.26291	2.4621	2.90289	-1.38418	-3.02008	1.18641	1.07713	1.54979	0.00477167	4.73234	2.14885	-1.24413	2.94476	4.47123	-1.04691
TD	51	-1.29295	-0.929565	1.27047	-0.0376498	0.913573	1.62809	0.30989	-1.00293	0.27271	0.65227	-0.571907	0.45125	-0.225805	0.0166902	1.19299	0.574706	-0.179266	-0.691902	-0.962095	-0.0285826	-0.78064	-1.68886	-1.50481	-0.533861	0.373756	0.0589698	-0.248006	0.819436	-0.501941	1.50861	-0.329753	-0.349115	0.287053	0.137415	2.66964	0.433151	1.20555	-2.11614	-0.460001	-0.797916	0.0324223	-0.139394	-0.0170293	-2.76136	-0.0408921	0.466674	-0.295874	0.273729
ASD	52	1.76459	-0.690064	0.52213	0.0208843	2.77872	-1.67627	-0.742156	-0.115641	-0.690101	-0.282341	0.0339332	-0.307627	0.711786	0.310465	0.840646	1.07831	-0.615446	-0.0244866	1.53821	1.62317	-1.46946	0.376392	-0.657206	-0.0984775	1.91348	1.29604	0.887379	-0.506361	5.52498	0.5766	2.65119	-0.288291	-2.05362	-1.73204	-1.77296	0.40864	0.0793228	2.05988	-0.803187	-0.627968	1.33243	-0.645131	1.1546	-0.633984	-1.48519	0.208411	0.0646019	-0.952917
ASD	53	0.242743	-2.52198	0.0267161	-1.96248	0.206994	0.313694	0.350596	0.0136917	1.73116	0.468827	-0.119165	1.52092	1.75661	-0.0772318	-0.0652605	0.361326	0.695084	0.63288	0.277191	0.172974	-0.822657	1.73491	-1.70605	0.21346	-0.689346	-0.315418	1.82459	1.04261	0.530272	3.09379	-0.366909	1.42883	-0.0483025	0.544202	0.072228	1.99189	0.502142	-0.956541	0.423395	0.147471	-0.949131	0.752015	-0.711711	-1.2349	0.877937	-0.777278	0.284066	-0.163459
ASD	54	-2.85765	-0.920912	0.724593	-0.304145	1.27959	-0.311499	1.71455	-0.561683	0.414388	1.39341	-0.36372	-1.13161	2.13183	0.303161	0.468054	2.04939	-0.683276	0.627192	-1.04847	-0.393064	-3.58675	-1.44428	-0.681874	1.52038	0.30677	-0.773601	-0.784705	0.991061	-2.53777	0.783016	-0.681921	-1.0123	0.319373	-0.917311	-0.200809	0.450397	0.00337974	-1.74265	1.22701	1.55441	-0.653166	-0.168264	0.163514	-0.673275	0.734253	0.226935	0.480925	2.0406
ASD	55	2.17838	-1.60176	0.675166	-2.04472	-0.884851	0.0806445	0.392933	-0.550232	0.805123	1.31381	2.22636	1.24647	4.92592	0.969119	0.530263	0.500828	-0.190003	0.46453	1.51477	2.0099	-0.45088	0.109869	0.927336	1.23314	0.348669	1.90585	-0.873802	0.144701	-0.535512	2.76112	3.62585	0.981504	0.827052	4.44113	1.45443	4.01166	1.57419	0.134016	1.79771	0.900929	-0.910581	2.28969	0.999914	-0.976295	0.391237	2.56496	1.43666	1.12673
ASD	56	2.63249	1.2988	-2.61673	0.639045	-0.706172	-2.05104	1.16572	0.244047	-1.76521	1.43215	-1.76989	-2.50748	-0.409119	-0.466465	-1.51363	-1.01482	0.112764	-0.459312	0.373904	1.22809	1.17204	0.559749	0.576894	0.848839	-1.03809	-4.50692	1.58734	0.218639	6.92034	-1.80779	1.02904	-1.28673	-1.39316	0.967134	-0.493237	0.211953	1.27585	2.53403	-2.38394	-4.15134	1.19336	-1.20539	-4.01977	-1.65024	-0.922091	-1.1109	-0.721363	-0.654727
ASD	57	-3.34341	0.0632316	1.64467	0.0868281	0.981528	0.668042	1.42811	0.40658	1.08191	-0.600322	0.917229	0.453393	0.18583	0.315901	0.354558	0.320512	0.63485	1.58786	-0.830605	-0.517864	-0.840562	-0.494082	-0.184491	-0.49511	-0.692117	-0.120666	1.56798	-0.0207103	-2.1883	-1.75361	-0.494078	0.665808	1.02388	-2.2685	-2.76803	-1.49749	0.27792	-1.34487	-0.730267	-0.545228	1.07669	-0.91189	0.498481	0.802226	0.194755	-1.59052	-2.08852	-0.428626
ASD	58	-2.15556	0.212314	0.257533	-0.374296	-1.68271	-0.771543	-2.51254	-0.38276	-0.0167231	0.293833	-1.67767	-0.195306	-1.80218	-0.708419	0.220749	-0.440539	0.827794	-0.107934	-1.56882	-0.330477	-1.62207	-0.873473	-1.1736	-0.847251	-1.8759	-1.48799	0.0704718	-0.376747	-1.55728	-0.637098	1.05581	0.3941	0.978239	-0.29386	-0.766864	-2.5593	-0.446958	0.768239	0.162026	0.543111	-0.211805	0.511336	0.420803	0.170397	-0.702818	0.116845	-2.09203	-1.59191
TD	59	-1.33558	-0.787932	0.195448	0.945558	-0.893922	0.657378	-0.0238072	0.40646	-0.997571	-0.0238456	-0.461581	-1.69292	0.117482	-0.198671	-0.703043	-0.126549	-0.76176	1.13568	0.0942839	-0.366547	-0.964786	-0.271455	0.0187634	-0.594604	0.0554476	-0.664974	0.139663	0.0674017	-1.13327	-2.30376	-1.71093	-1.50082	0.419056	-2.04335	-1.09449	-1.15131	0.151542	-3.21387	-0.942222	-1.07145	1.06733	-3.03926	-0.965003	1.69757	-0.314125	-2.24492	-1.6005	-0.325072
ASD	60	0.178611	1.34443	-1.4044	0.135944	-0.504025	0.185651	0.710323	-0.227195	0.102154	1.09745	0.0441261	-0.446062	-0.756335	-1.3661	-1.2175	-0.326903	-0.680169	-0.446711	0.658426	-0.433953	1.92032	-0.611463	1.82338	0.85654	2.87725	-0.943235	-1.86706	0.465252	0.315959	-1.13041	-1.2555	-0.378217	0.138859	0.808389	0.396879	2.63955	0.473239	0.748147	-1.68661	-0.0813225	-0.116129	-0.760355	-0.0250114	0.553762	-0.265786	1.07682	-0.44133	0.294304
TD	61	0.941716	-2.41369	0.37242	-1.10179	-0.810267	-0.0437976	-0.646822	0.0762568	0.633669	-0.635649	0.044912	0.194375	-1.94822	0.0743822	0.558877	-0.14817	-0.176306	-0.151842	1.02711	0.799466	-0.302956	0.947877	3.54019	0.448868	-1.53509	-3.28928	-1.78239	0.802572	0.648247	0.568463	0.351489	0.55977	0.847191	1.11454	0.781483	3.69743	0.546304	0.15879	-1.32292	-0.211142	0.74761	-1.03267	0.0366547	1.88081	-0.313214	-1.03077	1.5521	0.684345
ASD	62	1.03918	2.60098	0.878659	1.0468	0.690525	-2.56643	-4.6586	-0.246417	0.870585	-0.67422	0.187029	0.526886	-0.151674	2.09138	-0.784806	0.103942	-0.259627	0.32166	0.228745	0.991974	0.862241	-1.33529	2.13821	2.62329	2.77971	-5.88762	4.43279	1.63554	2.33111	3.52177	0.31174	0.185905	0.123704	3.02163	2.69121	2.47741	1.26942	2.92745	0.614921	1.01164	-0.997225	2.29385	0.757436	0.408692	0.982296	2.82989	3.33704	0.368228
TD	63	-2.17924	-1.82553	3.21392	-0.644832	0.527965	1.00871	2.40842	0.349167	0.864535	-0.109506	0.122339	0.963859	-0.368778	0.70274	0.94738	0.808998	-1.87195	1.56217	-0.257474	0.301239	-1.16443	0.0294202	-1.47509	0.158838	-0.503698	1.90937	2.35028	0.952104	-1.18714	-1.98535	-0.760078	1.28845	-0.155643	-2.38911	-0.562483	0.463678	-1.46418	-1.23628	1.11053	-0.728306	1.50192	-0.793446	0.0909476	0.56626	-1.52049	-2.02132	-3.18573	-0.437862
TD	64	1.15581	0.306778	0.798591	0.00458396	2.00144	-0.326474	0.0242135	0.300717	-0.328557	0.861101	0.24956	-0.0989512	1.2159	-0.257782	-0.180295	0.835772	-0.0588284	-0.988006	0.294695	-0.0931322	2.51523	1.73961	0.787511	1.04348	0.685892	0.3815	-0.282217	-0.286856	1.08426	1.14399	-2.24905	-0.0968733	-1.04257	1.19388	0.00935209	0.682578	-0.000126685	1.45126	-0.415464	0.600609	-0.29931	3.20175	-0.219539	-0.163019	-0.554202	1.17911	0.725781	-0.342082
TD	65	-0.492162	1.14082	2.37062	0.399219	2.09463	0.248742	1.05147	-0.174921	-1.23677	1.74044	-0.625877	-1.18358	0.782597	-0.851559	-0.57164	0.451117	0.696742	-0.127955	-0.329899	1.1545	-0.893029	-0.797327	-1.70552	0.0847057	-0.84187	0.767216	-2.1189	0.498258	1.15203	-2.94716	3.32823	-1.06265	-0.544446	-0.940257	-1.18394	0.556164	-0.31101	-0.0782347	-1.24332	-1.0795	-2.03586	1.46627	0.749757	-1.18559	-0.0940192	-0.157101	-1.56803	-0.145362
TD	66	-3.38407	0.697864	2.90577	-1.62216	2.49182	-2.80312	1.27282	0.605267	1.50169	5.0207	0.872007	-0.188761	2.02423	-0.380803	-1.59401	-0.0116836	1.38037	2.92079	-0.0699193	-0.133078	0.0634655	0.150491	0.667977	-0.834799	-4.39538	-1.16971	1.36087	0.473587	-0.372945	-3.06338	0.525316	0.31239	-0.770448	-3.82379	-1.93845	-1.91571	0.486214	-1.26355	-2.50969	-2.06059	0.344992	-2.55616	1.7323	0.740277	-2.39589	-1.91826	0.95091	-0.2361
ASD	67	0.0243569	1.29889	1.88553	0.785	-1.26631	1.57829	0.0921238	-0.249475	0.0101	-1.33821	-0.284785	1.15658	-1.42389	-0.430152	1.10804	-0.434586	0.975955	1.27182	0.820903	0.381432	0.254982	-1.48989	-1.64267	-1.27489	-0.476644	-0.79862	3.1566	-1.98072	-0.129369	-1.07518	1.82506	0.790865	-0.21271	-0.576447	0.669815	-0.298772	-0.535906	0.514744	0.375302	-0.820368	0.507391	-0.211167	-0.100514	-0.973967	-0.0326883	-0.68721	0.327288	-0.41984
ASD	68	0.62706	-1.6193	3.04685	-1.95944	1.03196	1.56147	-0.708167	0.339534	0.505446	-1.30749	0.143594	-0.298335	-0.564499	-0.41284	-0.152393	-0.579575	-0.350912	0.0230553	0.164951	-1.46039	1.01161	0.966845	-0.0445223	-0.692954	1.42871	2.25664	1.61434	0.207871	-1.16976	1.30781	-2.11418	-0.49719	0.497725	0.464738	-1.2673	-2.85007	0.272246	-0.945475	0.748055	2.16128	-1.19656	0.687627	0.313672	-1.3776	-0.179488	-1.66213	-1.21788	-0.632197
ASD	69	1.61563	-0.676366	-3.40692	-1.26161	-2.38237	-0.208852	-2.09858	-0.35716	-1.29566	1.15045	-1.07497	-0.804692	1.28974	-1.22387	-0.0442534	0.558302	-1.10205	-0.619904	0.975065	-0.803801	-0.190115	-1.33471	0.820423	0.38164	0.442321	0.430344	-1.65834	0.485171	-0.229211	-1.9067	-2.87322	-1.81936	-0.956153	-1.31001	-0.341736	-0.179515	-0.216047	0.00203881	-1.63184	-1.07665	1.96621	-1.43002	-0.419904	0.224013	-0.280346	-0.34724	-0.563494	-0.834096
TD	70	-4.32233	2.0776	-0.844074	1.71106	1.01141	0.791563	2.20791	0.416397	-0.40999	-1.842	1.67994	0.446479	-0.0341989	-0.692967	-0.165028	-0.247525	-0.926413	1.33488	-2.2739	-2.27434	0.16748	-0.798693	0.132253	0.160598	-0.602109	1.21965	0.988222	0.0948925	-2.74421	-0.076636	-2.05274	-0.453641	0.579441	-5.20775	-4.32806	-1.52688	1.1281	-0.756962	-1.76783	1.28548	0.740681	-1.10317	-0.311081	-1.56793	0.646998	-1.91115	0.272142	2.57181
ASD	71	-2.60213	1.32516	1.35803	1.72314	1.24161	-0.0248744	-0.689597	-0.0235164	-0.769291	-0.0692341	-0.143724	0.354556	2.42853	0.996242	-1.35724	0.892763	1.5454	0.530357	-0.168974	-0.201818	0.286637	1.49145	-0.0212559	-0.489094	0.722721	-1.25939	-1.75789	0.0173005	-1.65366	-2.26059	-1.52129	-0.433253	-0.0564844	-1.66323	-1.19712	-0.955228	-0.363735	-1.735	-1.51911	-0.925052	-1.40605	-3.09418	-3.68719	-2.40532	-0.833027	-1.33775	-0.51753	0.294305
ASD	72	0.119866	-2.36117	6.54021	7.25264	8.70006	-3.96281	1.83036	-0.0496702	0.365114	1.42597	0.0791431	-1.27236	4.10234	0.249957	0.797746	-0.0288162	-0.18566	-0.643943	-0.39668	-0.0649524	-2.08021	-0.199074	0.0651429	0.946816	1.71162	1.50982	4.10549	-1.12619	1.02638	-1.74926	-2.21917	-0.582393	-0.622677	-0.579591	-0.454262	-0.660804	-2.53773	0.606656	0.479143	3.11509	2.70679	-0.3321	-0.43308	4.60936	-1.58068	1.61028	-1.26719	-0.500289
ASD	73	1.04241	-0.700682	1.39428	0.429912	-1.90845	0.224709	-2.54627	-1.63316	1.49644	-0.46689	0.511478	-0.282994	0.437953	0.134378	2.25168	1.55006	-0.717075	-0.585174	0.300364	-1.91968	-0.830217	-1.32199	-0.64171	-1.31152	0.452224	-0.175664	-2.46855	1.49302	-0.184057	2.1361	-2.17695	2.2559	0.199716	-1.77711	0.182179	-1.26088	-0.0487965	-0.281169	0.232146	0.764788	1.3522	4.58291	2.09572	0.269341	0.475152	-0.549048	-1.5402	0.836413
TD	74	0.907304	-14.9625	-8.36532	-6.47358	-6.54442	-5.83313	-3.70575	0.840853	1.73311	0.662512	1.98724	2.61956	-1.36358	0.450469	2.32093	2.90492	3.1257	1.4916	0.763915	1.13225	0.902163	-3.28487	-2.90719	-2.21552	-2.32138	-6.3921	-3.30468	2.32759	0.243799	0.141792	0.712931	1.95092	0.548542	2.1388	1.64581	-0.0949241	1.38397	1.74446	0.222999	-1.32909	1.75239	0.621788	-1.69225	0.203023	-2.55304	-3.0031	-5.53677	-1.2838
TD	75	-0.550696	2.70597	0.317106	2.45931	-3.84079	-2.82961	-0.302335	1.48181	1.85285	-1.05614	1.75094	0.885117	-3.323	-0.120862	-0.175355	0.292357	1.53042	3.28815	-0.969523	0.56651	1.88754	1.44086	1.28816	0.329644	2.1343	-4.11316	1.0237	1.52212	1.62263	0.495462	4.21926	0.212756	2.09713	-1.97887	3.11468	-0.315857	3.06616	-2.17668	1.31652	1.49855	-1.06101	-1.35785	-4.29284	0.745601	6.55558	-0.283476	-0.501434	0.390996
ASD	76	3.3383	-0.748907	-2.94597	-4.62912	4.85594	0.770155	-3.90246	-0.960966	-0.639971	1.61391	-0.143418	-0.126988	-4.72927	-0.199923	0.0114646	1.95082	0.506565	-1.47182	1.739	-0.645664	0.784418	-2.73295	-1.53593	-1.03533	2.08089	-0.963275	-0.133474	1.14447	1.30733	2.81432	-1.31989	-0.752561	0.774276	4.36069	0.76107	2.33066	1.12685	2.59694	0.92341	2.50835	-4.31525	2.76029	-0.087246	-1.54927	-1.75891	-0.300624	2.80374	1.30169
TD	77	-1.25378	-1.63931	-1.28246	-1.5736	-1.24106	0.321886	0.469193	-0.404168	0.349726	0.319874	-0.803308	-0.9392	-0.268633	-0.267521	0.583153	0.242106	0.841064	-0.864259	-0.908265	-0.851488	0.671423	0.811729	0.938379	-0.515461	-0.997195	0.14417	-3.0037	0.927567	1.76371	-0.514811	-2.40252	0.375057	-1.17162	-2.14776	1.93727	0.226051	-0.79713	1.78807	-1.57977	-2.34618	-0.136304	-1.38279	-0.771853	-0.639487	-1.24869	0.61838	-2.00891	-1.05127
ASD	78	-1.33637	-0.837277	1.08001	-0.682038	0.711349	1.76439	-0.373892	-0.332591	-0.323892	-0.476325	1.2258	-0.197273	1.37255	0.877634	-0.130153	0.0576558	-0.606725	0.814862	-0.278437	1.08955	0.623493	-1.72387	-2.17892	-0.260932	-3.13191	-0.227597	-0.0749969	0.862119	-1.26228	0.445107	0.708545	0.275626	0.746567	0.320182	-0.255211	0.359902	-0.0667419	0.429945	0.883974	2.68836	1.91878	0.997162	-1.38921	1.80283	0.421031	-1.34082	-1.90017	-0.927723
ASD	79	0.821839	-2.41389	-1.16081	-0.419951	-1.31834	0.527717	0.450973	0.527389	-0.374071	-0.63003	-0.365827	-0.137101	-0.284804	0.0046024	-0.0111183	-0.672897	-0.612814	0.364773	0.748795	0.0653331	0.0681854	-1.06984	-1.14921	-0.943603	1.5481	0.57429	1.59581	0.267371	0.478879	0.152447	-0.752847	-0.516407	0.113949	-2.17676	-0.638137	-1.36103	-0.424014	-1.72364	-0.31865	1.11681	0.0196147	-0.19702	0.426391	0.382493	0.502426	-1.74525	-1.72238	-0.673232
ASD	80	-1.07996	-0.416619	-1.51243	1.2225	-2.32297	0.659724	1.32073	0.0610112	-0.101429	0.892445	0.394226	-0.851343	-0.245807	-1.25797	1.00036	0.699475	0.260261	-0.716196	-1.44908	-2.43307	1.96514	-0.632836	-0.724255	-0.464575	0.532549	1.29844	1.20731	0.815766	0.927757	-0.0816601	-1.85095	0.379253	0.540622	-0.845269	1.05862	-0.456729	-0.650048	1.9495	-0.167685	0.268903	-0.0868152	0.318062	-0.972731	-0.640634	0.524868	-0.178808	-0.72266	0.236708
TD	81	1.48023	-2.17719	-2.9791	-0.696915	-3.42508	-3.97416	0.0430313	-0.225622	-2.12374	-1.64089	-1.98742	-0.461511	-1.34998	-1.50128	-1.16114	-1.4102	1.18093	-1.01946	1.49334	-0.134776	-1.46093	-0.670249	-0.729091	-0.470014	-2.70939	-1.19377	2.06865	-0.0695996	0.070502	-0.430627	-0.428478	-1.78495	-0.478537	0.514583	-1.27683	0.523186	-1.3708	0.51413	-1.46665	0.176384	-1.26842	0.740252	0.209748	1.90636	-1.19028	-1.20452	-3.45419	-0.464169
ASD	82	0.633209	-1.20026	-1.57912	-0.042151	-0.211243	1.29033	1.46316	1.05727	0.171015	1.37925	-0.761762	-0.293257	-4.32666	-2.16808	0.318948	-1.62656	-1.33548	1.13733	0.756511	0.401094	-0.100685	-0.946991	-0.55063	-1.07489	-0.147015	0.608107	2.41042	0.940138	-0.827254	-2.75491	-0.664493	-0.446782	0.768823	0.837806	0.659754	0.534735	0.224916	-0.900547	-0.548065	-1.03728	0.903403	-0.259272	-1.7095	-1.21726	-0.216751	-0.982989	-2.39496	0.0714221
ASD	83	-5.23201	-3.48079	-13.1099	-1.09157	-6.19496	-3.66484	3.3259	0.0633462	0.503601	-1.31549	0.861714	0.980201	2.41886	1.56815	0.205269	2.16504	0.742936	1.34954	-0.744008	-0.75934	-1.55933	2.92423	0.26585	-1.28776	-4.5216	-0.0123287	-3.29932	1.39958	0.292648	-0.188057	-1.38324	1.0883	0.481781	-6.95201	0.300956	-2.04129	-0.714712	-1.03275	-0.132305	-1.368	0.437061	-3.96611	0.653134	1.96715	0.502133	-2.45763	-1.34954	0.0731217
ASD	84	3.40463	-3.0611	-0.581058	-0.401228	-0.728843	0.136354	1.11824	-0.231133	-0.510799	-0.755951	-0.868373	0.28302	0.583269	1.07528	0.0506942	0.565431	-0.448449	-0.0491993	1.95375	0.179037	2.11869	4.61763	2.63412	1.10487	3.26936	1.52328	0.34707	-0.246237	1.96124	-0.806806	1.0406	-0.394272	-1.29455	2.99123	-0.197569	-0.719263	-0.130851	-2.0771	-0.435884	1.69291	1.08019	-0.245077	0.583131	2.07907	0.404882	-0.138454	-0.0143142	0.18537
ASD	85	0.471977	-0.46995	-0.555347	0.342191	-1.31389	-1.91789	-0.776161	-0.293321	-1.30693	-1.7777	-0.711476	-0.641728	-1.28638	0.402222	0.130067	-0.640674	0.41087	-0.19963	0.903884	-0.0926807	-2.05894	-1.91981	-0.633478	-0.460861	0.356875	-0.540644	0.242628	1.04904	0.430447	0.853002	-1.54303	-0.934557	0.41504	-0.994126	0.191911	0.734728	-0.902057	-4.83462	-0.27765	0.0898745	-0.140233	0.400342	0.964642	-0.0583823	-0.351734	0.528349	-1.33971	-1.3833
ASD	86	3.08448	-3.05341	-4.01562	1.20143	-0.930262	-0.40112	0.437955	1.58864	-1.98898	-1.97495	0.592331	-0.516492	1.93682	-1.48512	-0.946563	0.374467	1.10434	-0.18246	1.47663	1.46308	-1.20629	-0.470221	-0.156056	0.305426	1.32963	0.333839	-4.67562	-1.39171	-2.06281	-0.300235	0.671945	-1.86247	0.513524	4.56213	0.45112	1.1659	-0.919904	2.64266	1.79325	-1.72752	-0.631175	4.19049	-0.408337	-0.340102	-0.0921886	0.460969	1.31449	-1.42749
ASD	87	-1.00376	-2.63228	-6.39556	-0.944279	-6.43143	-1.11548	-0.717737	0.85753	-1.01478	-3.22879	-0.10938	0.43822	-0.0934917	-0.0887775	0.132543	0.644278	-0.147445	-0.675716	0.0171167	0.303128	-1.12532	-0.120957	-1.64932	-3.34117	-1.154	0.287435	-0.154373	-1.33384	-1.74308	-0.711372	0.151526	0.124684	-0.0991746	0.000836468	0.150963	0.0796073	-0.454135	1.04722	0.454389	-0.792521	-1.2438	0.27471	0.38597	-1.61343	-1.15369	0.37095	-1.24141	-1.0618
TD	88	-1.55223	-0.0961707	-0.825108	0.242825	0.235091	-0.144589	-0.235689	0.00575084	-0.862595	-1.71851	-1.58605	-1.17391	-0.582437	-0.272788	-0.757348	-1.02755	-0.0380821	-0.551955	-0.908399	-0.774206	-2.02158	-0.420402	-0.413734	1.10855	-1.15042	-1.02583	-0.112257	-0.512236	-3.18916	0.354688	-2.72621	-1.0299	-0.958714	-2.17897	1.03544	0.061069	-1.5999	-4.20713	1.26841	-0.178111	-0.339138	-0.454072	-0.318185	-0.229249	-0.341596	-0.710747	-0.477197	0.131903
TD	89	-0.436278	0.756413	-1.41951	-1.63513	-2.10868	0.535633	-0.343123	0.531767	0.61807	0.426712	-1.04305	-0.206623	-0.516593	0.438088	-0.780938	0.598767	0.11339	-1.38551	-0.648842	-1.14134	-1.01126	-0.533609	0.670197	0.354882	0.307018	-0.367476	-1.70677	-0.242778	1.31777	0.560449	-1.6617	0.280211	0.515974	-2.60279	0.101833	1.04153	0.174768	0.284487	0.151138	-0.418223	1.52163	1.49175	2.77018	0.81623	0.838159	0.899153	1.25179	-0.636318
ASD	90	2.5135	-2.3542	1.73776	-0.465309	-1.33988	1.6146	-1.69143	0.520717	-0.879062	0.603526	0.00689544	2.30621	-0.711724	-0.913541	0.69958	-1.19944	-2.23007	0.409529	1.02494	1.15819	1.10004	1.29946	1.4614	-0.985596	1.16613	-1.77654	1.34777	1.01881	0.737469	-0.886995	-2.99847	-0.716576	0.345921	3.59003	-1.70983	0.0271326	2.34518	3.20576	-0.375646	-0.718677	-0.437727	-2.06344	-2.15389	-3.40763	0.743417	-1.97116	0.207348	-0.753261
TD	91	0.573787	-3.79618	-3.14126	-0.0420966	0.086371	-1.61517	-2.26609	-0.371586	-0.614004	-0.489112	0.964524	-0.397646	-0.762602	0.404948	-1.94366	-0.475784	1.21644	-0.160492	0.687537	0.0391027	2.65473	0.239311	2.59174	-1.55689	-1.25447	-0.507775	-1.03724	-1.21097	-1.95463	-1.73109	1.40352	-1.15981	-0.869149	-0.80163	-2.64407	-0.679321	0.397442	1.53663	0.303627	3.61182	1.79189	-0.537197	7.08382	0.974613	-0.359462	-2.75321	-2.15075	-1.36936
ASD	92	8.66091	-0.47365	-3.36004	0.542046	-0.76629	-5.54213	-2.97863	-1.80883	-0.656214	0.701112	1.86766	3.09728	-1.77742	-2.92773	0.186538	-0.718494	0.138636	0.0405748	3.21568	4.46958	5.80454	1.52364	2.89154	2.93064	0.590716	-4.09101	-2.03912	0.475113	12.0875	8.30771	4.40827	4.34754316189314e-05	-2.73903	11.0127	5.45658	6.64284	-0.134652	1.0604	1.43333	6.67636	4.24781	9.73001	4.48619	12.8746	-1.4537	3.75961	6.7396	3.53171
ASD	93	4.10701	1.07489	3.16717	-0.264152	0.810087	1.08762	0.927253	-1.55131	-0.693787	-0.284947	-0.338982	0.186427	0.423228	1.22929	0.847967	0.583578	-0.920804	-3.55647	0.474945	0.424544	2.41368	2.77607	0.593781	2.79659	3.158	-0.0277566	3.04884	0.173296	4.59977	7.99182	2.50389	0.232047	-2.94048	2.92182	4.91365	3.14969	0.304889	1.57888	-0.176738	2.68816	2.35944	5.6606	4.51261	2.07213	-1.36797	3.62248	1.08477	0.600011
ASD	94	0.222944	1.0861	1.2323	0.747973	0.899694	2.68438	1.32215	1.27592	-0.264631	-1.17633	-1.43394	-0.0969203	0.560173	1.03331	-0.050162	2.22725	-1.42079	0.527854	0.0755373	-0.244671	0.891673	-0.401736	0.103575	0.629723	-0.860082	-0.400414	0.981061	1.04479	-0.976748	-1.67027	0.119363	0.457704	1.38396	-5.31254	-0.237122	-2.04998	-0.532832	-5.82129	-0.229372	-0.45514	0.402403	-0.229774	2.00314	0.0745026	-0.579155	-2.17992	-0.172703	0.554622
ASD	95	1.51431	-0.235045	0.177552	-0.245838	-0.923078	0.868424	-0.837861	0.476165	1.24933	2.14128	0.967832	0.562454	0.962071	1.23474	0.561885	-0.00787334	0.854303	0.0302868	0.660452	1.27556	-0.106177	0.613782	0.389332	-0.647985	0.810893	1.39628	1.23037	0.788977	2.3613	1.14025	2.48528	0.797599	-0.953428	2.89883	1.8454	0.0637072	0.198033	2.76439	0.616451	0.588007	1.17528	1.24534	-1.6455	-1.21636	2.09041	1.31465	-0.0212783	-0.0994861
ASD	96	2.14757	-1.93086	-2.56612	-2.61899	-1.28885	-3.57191	-3.80651	-0.035694	-1.92924	-6.96193	-0.871652	-1.13014	-0.220439	-0.141935	0.235448	-0.176027	-2.86553	-0.649685	1.79028	0.298446	1.53349	0.040079	0.820934	-6.17104	-6.02144	-4.37855	-1.67255	-0.463077	1.80906	-7.55117	0.0148888	-0.423955	-1.5442	2.57559	-1.73087	-0.989309	-0.418835	-0.714271	-4.92835	-3.15652	-0.66519	-0.77389	-0.43164	-4.17289	-1.73215	1.93303	0.507465	-2.15022
TD	97	-1.50345	-0.657759	-0.353512	-1.07628	-1.35064	-0.97551	-1.38566	-0.418283	-0.59439	0.850251	-1.01491	-0.536537	-0.813191	0.931023	-0.494606	-1.24963	-0.136292	-2.17939	-1.46848	0.0776529	-1.13571	0.25046	-0.500134	0.553325	0.514617	0.0215128	0.499465	-1.02367	-0.933857	0.376874	0.649003	-0.381088	-0.419701	2.37169	-1.40411	-0.119382	0.186792	1.74609	0.171699	-1.13473	0.345615	0.0380789	-1.36168	-0.954358	-0.145858	0.199853	-0.978686	0.159949
TD	98	-0.374379	-2.324	-3.76096	0.037914	-0.543749	0.317729	0.0110107	0.255152	1.48063	-0.073797	0.107219	1.64188	-1.06542	-0.911731	1.66258	1.76541	-0.545081	0.267021	-0.910247	-0.570654	-1.63118	2.6187	1.08782	1.57615	-3.05945	-0.855613	0.980808	0.55348	-0.593195	-0.433932	-4.22991	1.34789	0.681758	0.537448	1.42352	1.51575	1.30065	3.84829	-1.43827	0.0595236	1.69707	1.8077	0.0469713	-0.221348	0.00389223	4.97629	0.317319	1.23228
ASD	99	1.30157	-0.659405	-5.53964	-1.56297	-2.31845	-3.09063	0.842192	0.298565	2.45561	1.33445	1.73493	1.66873	0.222009	1.58682	-0.543395	1.40475	0.0468137	1.25155	0.938594	-0.31772	8.14603	1.83741	1.65271	2.55356	3.91226	2.4754	7.89956	0.514031	0.696911	-0.423772	3.37195	0.552362	2.05922	-0.693667	0.324481	1.24824	2.498	3.40256	-1.97577	0.473045	-2.52307	0.752808	1.67871	-1.37126	3.55902	3.64634	3.69648	1.25722
TD	100	-0.784811	-0.397228	-0.142807	1.38407	0.867674	0.362152	0.00996113	-0.312342	-0.640139	1.1638	0.43844	0.752149	-0.343477	-0.366186	0.162815	-0.840642	0.421352	-0.478346	-1.02866	-0.10437	0.0622513	-0.890236	-0.142198	0.413341	0.20105	-1.93541	-0.754311	-0.144862	-0.503453	1.82296	1.8073	-0.228976	0.127971	-0.558662	0.305747	0.405243	0.604185	-1.0123	0.613471	-0.249552	2.3018	0.105307	-0.636465	-1.41263	-0.353034	0.435832	0.480399	-0.350047
TD	101	-2.28424	-1.00147	0.745911	-1.22471	-2.76969	0.591738	-0.400554	0.412158	0.0240931	1.40889	-1.34304	-0.0332793	-0.267282	-0.938088	-0.402776	1.02172	0.0816983	0.952828	-0.044712	-0.386871	-1.0707	1.35744	-1.23409	0.147079	-0.427793	-0.21978	-1.21986	-1.01155	-0.819876	0.18937	-2.06769	-0.0528221	-0.0564865	-2.13703	1.17106	-1.25076	0.834929	0.04713	-1.82425	0.969065	0.206677	-1.17696	0.0611995	2.65532	-0.590039	0.252488	-2.58667	-1.28664
TD	102	0.792093	0.025324	-0.168272	0.109058	1.61962	-0.885455	1.19955	0.0671273	0.132133	-0.971745	0.449235	0.29324	0.121693	-0.404708	-0.0801112	0.515099	0.0117982	0.683937	0.614922	0.229751	0.442893	-1.07059	-1.39452	-0.393309	-0.382254	0.0171127	0.951893	-0.646361	-1.70935	-1.86921	-0.992039	-0.294502	-0.155013	0.523434	-2.19512	-1.13466	-0.525506	-1.04486	0.391055	-0.542754	-0.450111	-0.13098	-0.526773	-0.321173	-0.0914582	-0.287437	-0.558088	-0.889561
TD	103	-0.716559	2.84495	-0.248672	-1.72435	0.250745	1.99945	-0.47372	-0.514582	0.50668	-0.586649	-0.913745	-0.943185	0.0788098	-1.78578	-0.689409	-0.715479	0.534477	-0.00543642	-0.253075	-1.78934	0.183174	-0.094005	-0.191744	0.552697	-2.83047	-2.15055	-1.28307	-0.481392	-1.90191	-0.381665	-0.324031	0.404653	-0.0191992	-6.28416	-0.0981571	-1.2088	0.607128	-2.47337	-0.846637	0.0141333	0.122738	-0.355668	0.417698	1.24995	1.04942	-3.77269	1.51674	-1.34053
ASD	104	0.0665809	1.61636	1.24763	0.25215	2.0477	1.75238	0.00888434	0.336992	0.948669	-0.131475	-0.443905	-0.586	-0.352948	2.817	-0.236341	-0.587902	-0.283517	1.14979	-0.34139	-0.432806	-0.447299	0.108375	-0.962247	1.39907	-0.0891763	-1.3704	-2.23177	0.788756	-1.62461	0.3651	0.125871	0.154577	1.18866	-1.53597	-0.0579605	0.601076	0.131904	-3.80546	0.879176	0.139572	0.640641	1.20604	0.573864	-0.287511	0.770723	0.613515	1.27008	1.52006
ASD	105	-0.46023	1.50817	4.07028	-0.367593	1.46458	1.94434	1.69195	-0.204667	1.0295	0.610232	0.417117	0.624377	-0.0681349	-0.748742	0.0133136	-0.895471	0.124409	0.818561	-0.11331	-0.342969	0.474677	-0.282608	0.372912	1.36574	-0.208253	0.132502	-1.10428	0.867051	-0.159338	0.0255043	0.145049	0.40154	0.257006	0.747748	0.718332	0.340549	0.235554	0.03314	1.14522	0.682364	-0.433685	1.84816	1.48356	-1.25085	0.544971	0.113733	2.49529	0.35222
ASD	106	-0.219616	0.161015	-1.41784	-0.0937892	0.833637	0.0543512	-0.0226602	-0.782689	-1.42898	1.0986	0.0422531	-0.727801	-1.12929	-0.98215	-1.29696	0.13145	-0.18572	-0.572711	-0.3973	0.553638	0.330601	-0.0237735	-0.960469	-0.0770103	0.702328	3.08626	2.47596	-0.446046	9.23446	-1.2787	0.716373	-0.69869	-0.639186	3.97055	-1.42115	0.718457	0.65198	4.97198	-1.08384	-1.1889	-0.634559	0.730653	-1.90507	-0.96418	-1.04686	3.83916	3.82126	0.430148
ASD	107	0.845956	6.43506	9.69441	2.85265	7.54547	4.50304	-3.26813	-0.564271	-1.31717	1.27566	-0.350611	-0.298859	1.81809	0.722796	-0.365489	-1.39438	-1.72656	-2.34844	-0.970317	-0.861252	-0.738653	-0.699245	2.75232	2.97668	0.54591	-3.22686	-5.2868	-1.50746	-2.15128	1.48971	-1.4095	-1.46795	-0.681003	0.229909	-0.0820449	-0.643105	0.758303	-0.954877	2.99018	2.46468	-1.90513	0.787198	-0.0385655	1.03135	-0.287919	0.604131	3.07939	0.885332
ASD	108	1.96927	4.19113	-0.284126	0.972393	2.89686	-0.336215	-1.71536	-0.00680763	-0.203244	1.17295	0.59637	0.162574	-2.60167	1.495	0.0752928	-1.00152	-0.139194	1.06076	2.54554	1.37437	1.17677	0.241007	1.37208	1.37554	0.438095	-1.50158	0.925357	-1.16179	0.975882	3.89089	2.35405	-0.0471586	0.172267	5.26104	1.85263	2.86932	1.32239	8.01281	2.93304	-0.295548	2.13138	1.23817	-1.57098	1.12944	-0.392205	3.77757	1.79273	-0.561731
ASD	109	-1.67224	-0.966269	-0.744971	1.41618	0.0398729	-0.0735193	2.01543	0.61712	0.162032	0.903052	1.46275	0.478992	1.71045	0.463424	0.381782	-0.180198	1.81632	2.11071	0.379402	0.502187	-0.768071	-1.13335	-0.795346	-0.535187	-0.471447	1.15914	-2.21322	0.783084	-0.873382	-0.466304	0.379102	0.505351	0.033244	-2.18447	-0.721131	-1.48466	-0.40464	-0.699556	-0.106333	-1.21668	1.28971	-2.04258	-0.220544	0.41609	-0.147222	-0.800916	-0.540529	-0.0921461
ASD	110	-0.238237	-0.268975	3.67032	1.12209	4.10562	1.36028	0.0994938	-0.170502	-1.67248	-2.33662	-0.668084	-0.646423	1.1791	0.811933	-0.618056	-0.959596	-0.417692	-0.670811	-0.123049	0.672824	-0.358839	0.402107	0.0852145	0.211128	0.160876	1.0304	1.8789	-1.3631	0.599753	-2.18057	-1.43955	-1.22558	-0.823672	3.75218	1.6171	0.81463	0.980993	0.869774	-1.08304	-2.99587	-1.64046	-2.02463	-0.894026	-6.94243	-1.04018	1.13192	-1.65031	-0.314412
ASD	111	-0.552044	-0.712566	-4.55187	-0.219602	-4.36937	-5.7857	2.39238	0.492567	0.242843	-1.98425	0.0818082	1.06634	-0.377025	-1.64647	0.448045	0.367674	1.04939	-0.102919	0.491968	0.157006	1.05752	2.91302	0.648532	-0.879297	0.44699	-4.3121	2.02758	0.509081	0.88626	-0.348118	-1.5752	0.975301	0.684004	-0.462026	0.760386	1.06719	2.42233	2.65626	-0.297183	-0.861836	-1.9478	0.32644	-0.474211	-0.286542	0.00942611	-1.57824	-2.4303	-1.52576
TD	112	-0.475471	-1.42531	-3.69702	1.07603	-2.41016	0.912116	-1.75125	0.126525	0.207964	1.16239	0.217858	0.720697	-2.17763	0.113988	-0.491413	-0.361132	-0.962407	1.16933	-0.38672	-0.241254	0.310808	-0.263796	-0.513243	-0.0528236	-1.08261	-0.131881	1.52019	-2.54246	-1.70988	-0.648589	-0.327157	-0.0366497	0.411104	-0.847392	1.25238	-0.287598	-0.0778266	1.25761	0.735525	-1.00673	0.171918	-1.14997	0.49454	0.136095	0.735874	0.315346	1.1071	0.643598
ASD	113	3.30446	-4.00771	-5.26007	-2.16064	0.23755	-2.65621	2.79125	-0.551936	-0.419892	-0.180598	0.563329	-0.979379	0.305571	-1.4201	0.75748	-0.0188586	-1.06759	0.398932	1.02398	2.12958	-3.38035	-0.186296	-0.554245	-0.172126	0.0455955	0.765162	2.05144	1.91965	0.0953176	6.02855	3.09218	0.0671551	-1.45148	1.96582	-0.214016	3.17408	0.97759	-3.12601	0.229257	2.56519	-0.318709	0.39534	1.3817	2.21928	-1.50554	-1.77231	-3.02497	-1.75451
TD	114	-0.49072	0.721291	-0.317616	1.62329	1.08383	0.221966	-0.110888	-0.532744	-0.0593964	0.599228	-1.28049	-0.110366	0.0883027	1.15042	0.644126	0.302568	0.645673	-1.77616	-0.19176	0.536741	-1.20407	0.37086	-0.977491	-1.92732	0.329279	-0.00395899	2.25072	-1.87203	3.18085	2.29224	-2.0591	-0.733854	-0.410326	2.33493	0.203362	2.87672	0.738534	1.74373	5.3207	-0.43606	2.63585	2.75557	-0.682836	1.67729	-1.10747	1.869	-0.0786078	-2.26831
TD	115	-1.73945	-1.04459	1.07633	0.18778	-0.306867	2.07776	1.06311	0.565443	0.0303621	-0.932642	-0.337172	0.276617	-1.12096	-0.798677	0.628979	0.550225	-0.390609	1.14238	-0.627486	0.115379	0.292488	-0.529837	-1.02771	-1.34248	-1.00774	0.305802	-0.118757	-0.304185	-3.34263	-1.88905	-0.484259	-0.293152	0.0386354	-2.019	-1.05779	-2.09805	0.498621	-1.9403	-1.09475	-0.961614	-1.38968	-2.08217	-0.956794	-1.80117	0.659747	-2.87557	-1.25343	-0.139291
ASD	116	1.4904	2.67381	-0.689284	-0.481713	1.91654	-0.667981	-0.413567	-0.124486	0.0525006	-0.368092	0.974353	0.273596	0.829999	-0.172743	-1.03581	-1.36433	0.188982	1.26522	1.35346	0.554717	0.589194	1.00827	0.55472	0.657503	-0.219089	-0.534873	3.03342	0.339729	-0.207997	-0.229776	1.23005	-0.742267	1.28416	-0.0198445	2.59006	1.02718	-0.456449	1.38443	1.62304	-0.123842	-1.54142	-2.83531	-0.873952	0.222135	0.892431	-0.374954	-0.187106	1.2299
ASD	117	-4.88269	1.86404	2.47048	2.00224	-0.698008	0.456621	-0.589343	-0.737514	0.712075	3.44592	2.46464	3.0929	-0.815477	0.132292	-0.0284205	-0.80403	0.74715	-1.95966	-4.34148	-0.676884	-1.63301	0.553571	0.0938873	-0.913867	0.52283	0.959394	-0.78664	-0.678845	-0.272911	3.3945	0.441177	0.722472	0.137921	-1.09132	-0.651561	1.18472	-1.54571	-2.82686	0.519477	0.0889904	0.995495	0.685669	0.594077	0.392662	-0.672719	-0.831903	-3.00667	-0.580631
ASD	118	-1.2353	0.0738064	3.43714	1.87451	6.58045	8.92227	9.9124	-0.686428	-0.100332	0.191044	-0.368069	2.58359	1.27195	3.03376	0.961901	2.22822	0.14508	-0.917401	-0.291422	-1.17727	-1.3195	-1.56293	-2.02326	-5.11719	-0.950615	4.82317	2.04105	-1.23494	-4.31437	-1.86637	1.21231	-1.61879	-1.59071	-0.930758	-3.3935	-5.2265	-1.48946	-0.129693	-1.4894	-1.18668	2.25473	0.0895717	-1.17208	2.03087	-3.29785	-2.65913	-1.81286	1.52556
ASD	119	-1.35436	2.15827	3.07633	1.49515	6.14659	-2.08395	0.149144	-0.864508	2.33784	0.169963	1.4249	2.03136	4.30639	0.274816	-0.527875	0.531716	2.34077	0.423065	-0.919365	0.454661	0.37939	1.50527	-0.251882	2.99305	0.00324496	-4.98523	-4.01966	0.112977	7.92259	0.68314	2.49237	1.32368	-1.14363	-0.183271	1.50692	0.62399	0.620089	5.73308	-0.741834	-1.06307	2.87174	-0.0438653	0.32043	2.11592	-1.36999	4.25615	4.9727	2.09197
TD	120	0.745317	-0.10905	-1.36759	-0.995802	-5.59091	-0.0102818	-1.3533	0.910923	-0.867983	-6.20414	-0.879126	-0.786409	1.27172	-2.49653	-1.45418	-0.720608	-1.79528	-1.30923	-0.962228	-0.157671	-0.667393	-1.98524	0.3819	0.412357	0.557274	-0.700396	-1.94028	-0.68129	1.10703	-1.44269	-1.95523	0.0904569	-0.363976	1.29994	0.221905	0.474414	0.472841	2.35225	-0.44498	-1.23021	-1.78902	0.393848	0.684469	0.420267	0.035825	0.589919	-1.10071	-1.1213
ASD	121	-1.1369	6.94751	8.05024	4.06108	6.04791	2.99643	-1.94968	-0.763738	0.0857774	0.374196	-0.126033	0.657414	2.39004	-0.375074	-0.0856241	2.29996	0.403769	0.76575	0.228477	0.216552	-1.4151	1.13731	1.166	5.94518	0.843904	-0.879564	3.54836	0.477802	2.07285	2.30926	3.27635	0.795351	1.19556	2.35956	2.43057	2.78743	2.60508	2.74266	4.1958	1.91325	0.326101	2.3296	0.372207	0.757861	1.16695	2.71798	4.09535	3.12271
TD	122	1.11811	0.0941259	-2.46283	0.534317	0.86434	1.38345	-0.0818341	0.119245	-0.649377	-2.48378	-0.428736	-0.306436	-0.335844	-0.0105415	-0.218176	-1.01757	-0.499243	-1.07357	-0.625962	-0.593403	-0.664363	0.685575	-1.34596	0.949894	0.732235	1.00385	1.48563	0.52753	0.393262	-0.471595	-3.18332	-0.311558	-0.983596	0.0744639	-0.896057	-0.572861	-0.459398	0.00773538	1.61709	2.34286	-0.0704702	1.14402	1.71886	-0.0912629	2.12855	-1.30206	-2.84634	-0.481912
TD	123	-3.30685	0.132139	4.72325	2.07338	4.53655	-0.0553635	-2.5575	-0.583495	-0.265029	-0.847712	0.701393	0.386708	-0.942107	1.43708	0.293673	0.641258	0.777716	-0.94302	-1.32063	-1.63413	-1.68547	1.19721	1.18413	-0.555009	2.84949	-0.283273	-5.68535	-0.411268	-4.87179	-7.21593	-2.22363	-1.06577	0.29035	-1.87151	2.21588	-0.401089	0.0080338	-1.43143	-1.97389	-0.659267	1.80628	-3.22429	0.151406	1.6865	-0.635769	-1.40347	-3.11291	-1.09617
TD	124	3.96789	1.19825	0.887626	0.55467	-0.357487	-0.477981	-1.37766	-0.186848	-2.08716	1.97928	-1.8528	-1.25258	2.40054	-0.70122	-1.63303	-0.527275	0.377171	-1.0523	1.8954	-0.708745	0.276422	-2.22665	-0.973821	-0.248024	2.30314	-0.893251	-2.52547	-0.400134	-1.10961	1.30581	0.113283	-1.57649	-1.43522	2.17616	-1.10214	-1.0465	-0.0523425	-2.56881	-0.82329	-2.27342	-1.84196	-1.19342	-2.5485	-1.63666	-2.01232	-1.4908	-2.50636	0.651296
ASD	125	-1.29898	1.65073	1.98253	-0.0939833	-0.746928	1.26487	-1.29429	0.121615	-0.271959	-0.351523	-0.307107	0.137944	-1.60395	-2.81501	-0.333045	-0.525494	-0.124848	0.796617	-1.14969	0.0996406	0.258455	-0.995734	-0.465629	-0.71978	-0.781787	-1.37359	0.0978283	-0.146493	-0.495843	0.716588	-0.515935	-0.240967	0.102358	-0.692214	-0.772575	0.166692	-0.582051	-1.67722	0.540482	-0.0302942	1.83733	1.02645	-0.156169	0.772052	0.282458	-1.56595	-1.31439	-1.00675
ASD	126	-2.98753	-0.844918	0.219128	-0.462954	-0.349064	0.748915	1.11631	0.952109	-0.296456	-0.763996	-0.766677	-0.0848231	0.419406	0.392952	0.199246	0.458729	-1.68431	1.22997	-1.75222	0.340936	-1.33985	-1.31194	-0.724707	-1.5468	-1.23306	-0.899126	-0.472014	0.602648	-1.29765	0.315338	-0.816268	0.759024	-1.1179	-2.36203	-0.922599	-0.675618	-1.48863	-2.66547	0.0300725	0.5693	-0.513828	-1.15709	1.07338	1.10964	-0.146756	1.83404	1.7348	0.95193
TD	127	1.67353	0.247997	1.47972	0.373975	1.12958	-0.616384	-0.756132	-0.530357	-1.07397	0.233863	-0.504609	1.09672	0.616741	-1.04121	-0.245222	-0.277734	-0.250536	-1.6749	0.139526	0.556818	-0.885886	0.00872808	-1.07656	-0.199433	0.359202	-0.636031	-0.881153	-0.164303	1.09679	1.38997	-0.980542	-0.154471	-1.12347	1.77345	2.59577	0.784651	0.398092	0.175631	1.04075	0.483175	-0.676391	1.10107	0.717125	0.400861	-0.226565	0.838923	0.0816509	-1.07041
TD	128	-2.2943	0.748467	5.55141	-0.281073	2.15159	2.59304	3.37133	-0.152212	-0.0237694	1.91124	-0.0623858	-0.6771	-1.51033	2.7339	2.41224	3.37544	-0.256857	0.0754457	-1.54416	-0.217331	1.55258	-0.349154	0.374543	-0.338556	-0.142338	2.40686	-1.6402	-1.40889	0.418036	-1.17364	-1.46603	-0.100401	0.906475	-1.57685	-1.01643	-0.473098	0.625314	1.06875	-0.201463	-0.834943	-1.02823	0.0813156	0.368997	-1.29531	-1.17112	-0.92271	-2.11715	-1.08158
ASD	129	0.612669	-1.52451	-0.500778	-0.139888	2.31198	-0.874696	0.281305	-1.15373	-0.319259	-0.0891109	0.515652	0.256556	1.8009	0.765032	-0.518506	-0.904349	0.480529	-0.554737	1.0346	2.15083	3.01152	3.27363	1.42217	-0.172771	2.80367	-1.38202	1.13615	0.451515	4.38743	0.96668	-0.359254	-0.386414	-0.654892	7.82308	-1.36785	0.577025	0.349646	3.13482	0.0002254	0.118043	1.54618	1.56149	2.74908	1.29054	-0.904849	0.0395568	-1.65417	-2.21263
TD	130	-3.00859	-0.540014	-0.426359	0.167908	1.51578	0.507988	1.51072	-0.681652	-1.06513	0.313065	0.347741	-1.17275	1.91756	-0.629938	0.317979	0.0224061	0.752373	-0.79822	-1.5449	-0.27793	0.176056	1.75011	1.06077	-0.0633108	-0.0361057	-0.864612	2.54131	0.663474	-3.83195	1.40762	-1.19201	-0.859954	-0.357408	-0.22186	-2.75132	-0.74823	-0.00217202	-1.27015	1.25596	0.0116252	1.49116	-0.621321	0.767359	0.817072	-0.264494	-1.3979	0.573755	0.419153
ASD	131	-1.43695	-2.7151	-1.02535	0.442775	0.132966	0.484491	2.57865	0.0703691	0.171003	-1.57855	-1.03332	-0.626265	0.981346	0.346438	0.731141	0.115061	-0.572862	-0.517416	-0.637356	-1.14092	0.251782	-2.20531	-1.55508	-0.834918	0.209561	0.778936	1.80646	0.645185	-1.40565	-0.744803	-1.91958	0.123203	-0.355837	-4.18611	-1.79244	-0.93743	-0.870929	-2.96894	-0.743897	-0.0025846	0.256224	-1.04215	-2.36507	-0.541804	0.484427	-0.922127	-3.44652	-0.64039
ASD	132	-0.218902	0.613137	2.54254	1.44236	2.87812	1.3803	0.723121	-0.790256	0.334063	0.172077	-0.283592	-0.205091	1.13957	0.323888	-0.282471	-0.0215461	-1.31672	-0.078996	-0.432687	-0.039245	0.4161	1.05206	0.390012	-0.12447	1.32173	1.147	1.69092	-0.240141	-0.905177	-0.209141	1.74842	0.559341	-0.240575	-0.463733	-1.11746	0.706723	0.139629	-1.22706	-0.117899	0.385951	0.469592	-0.122293	-0.385439	2.43068	1.22253	0.0580513	0.0478737	0.647713
ASD	133	3.34917	1.29273	0.119389	0.396583	-0.632679	-0.196754	0.109789	-0.776101	0.164945	-0.116747	-0.0546082	0.432401	1.78828	-0.854512	0.80798	0.613022	0.387873	-1.80606	0.180485	1.11286	0.270692	1.10898	0.43359	1.3034	1.48502	0.218242	0.160434	0.00117163	3.49103	1.67471	3.07165	0.705824	-1.16971	5.18559	4.68767	1.53318	-0.308173	5.19031	2.01588	1.17975	-0.948328	3.53728	1.01505	1.48562	-0.0491614	3.53929	2.66251	-0.130294
TD	134	3.9651	-0.547884	-2.22447	-1.14815	0.212004	-0.747812	0.557749	-1.0295	-0.370611	-0.928059	0.41883	-1.076	1.08696	-2.98246	-0.186751	0.0990975	0.0914677	-1.60275	1.14142	-0.0378463	1.62436	0.81954	0.131807	0.747008	1.70197	0.0357554	0.204368	0.0866422	2.48619	0.616856	-1.15902	0.380293	-0.759588	2.75653	0.43919	0.953877	0.211342	1.55356	0.906563	-0.0419323	0.0130646	0.295179	1.02164	1.03666	-0.395012	0.434848	2.029	1.93484
TD	135	-1.00084	-4.42019	-2.69898	0.569855	1.02775	-1.77053	0.963505	0.341397	0.635291	-0.957525	1.09399	0.870209	1.08352	-1.8836	0.907502	0.446664	1.82562	1.88589	-0.250279	1.20646	0.427917	1.69058	-1.4283	-0.0091464	-1.95958	4.36304	6.40645	-0.385005	2.26561	0.63746	-0.383582	1.59644	-1.04219	2.50459	0.148622	0.594864	-1.01566	-1.40852	0.516712	1.44964	0.941952	-0.721171	0.307014	0.225293	0.26138	-0.996219	-2.72518	-0.179944
TD	136	-0.127156	0.420806	-1.30163	-1.73775	-1.49353	-0.572193	-0.958446	-0.316527	0.906358	1.75171	1.37243	-0.455613	-1.69239	0.213557	-0.20861	-0.890422	-0.474833	-2.10155	-0.991237	0.652444	-0.776309	-0.69105	-0.0323993	0.837836	0.306348	-0.819474	1.0859	-1.11719	-0.576473	0.634317	1.29527	0.436814	0.100999	0.437773	-3.07798	1.17774	0.272536	1.14591	-0.675536	-1.39907	0.112256	-0.860714	-0.461223	-0.574665	0.260875	0.716278	-1.18303	-0.416045
ASD	137	3.72856	1.28081	-0.515813	-3.95449	-7.44616	-2.97835	-6.99874	-0.772102	0.418495	-0.659034	0.685183	1.7446	-1.18681	-0.989535	0.0298301	-0.392044	0.817397	-1.38194	0.523884	2.68258	2.14784	0.0876482	0.123325	3.74822	-2.62868	-1.6524	-5.54867	-0.00319192	4.57725	-0.658628	5.55525	1.38193	-1.43288	9.1978	3.08922	3.43127	0.439965	6.11376	5.47872	0.465523	1.10302	-0.744206	3.24908	1.19277	-0.570036	4.21738	7.85578	-1.92759
ASD	138	-0.361455	3.94508	2.77212	-0.104078	-0.186897	0.683589	-2.24422	0.0706825	0.368051	-3.73664	-1.25398	-0.539818	-0.646762	-1.75073	-0.114921	-0.354215	-0.693542	0.485799	-0.432522	-0.739599	1.63692	0.145033	-0.657187	-0.150319	0.157023	-2.50816	-0.109418	0.954427	1.94176	0.73028	0.396717	-0.337533	0.578842	-2.64124	0.705948	-1.2192	1.34143	3.50776	0.958907	-0.111039	0.172959	1.42677	1.53589	0.442666	-0.52101	-0.222722	-0.532702	0.399493
ASD	139	-2.03504	0.868991	0.794298	2.29675	2.51273	2.65697	0.444306	0.781115	0.545546	-0.217324	-0.572898	-0.600001	1.56869	0.423767	0.438397	0.0130424	-1.25179	1.2411	-0.304507	0.208336	-1.1203	-0.404629	0.189208	-0.472698	0.499835	-0.0313821	1.76486	0.681056	-0.11123	-0.853097	-0.77721	0.595573	1.00983	3.56696	0.0935733	0.12665	-1.01053	-3.83658	0.237951	1.87038	1.07444	-0.9042	1.70505	-0.658737	0.453393	-2.97486	-2.87141	-0.432184
ASD	140	6.23432	-1.25896	-0.705507	-2.88356	1.12332	-0.891433	-0.77971	0.213217	-1.05866	0.364842	1.28158	-0.316092	1.06969	2.4325	0.233012	-1.43901	-0.563662	-1.87923	2.37733	2.04493	0.0580229	1.08914	-0.717012	0.589721	-2.18861	-1.01965	-2.57954	2.02612	4.80855	5.30905	1.66182	-1.29479	-0.0972813	6.56918	3.08867	5.32906	0.428313	3.55882	-0.767332	6.49539	-0.0845359	6.37924	-4.39801	5.26384	-0.79337	2.83374	-1.88675	1.31986
ASD	141	-1.41304	0.299164	-0.5144	0.5949	0.0214528	-1.37451	0.923467	0.48259	0.111613	-0.239089	-0.194469	0.549139	1.7041	0.668055	-0.000942346	0.461872	0.743418	0.677354	-0.308599	-0.315872	-0.107631	-0.435986	-0.568028	0.363275	-0.754091	0.636838	2.03999	1.28544	-1.16385	-1.04185	0.923846	0.0403763	-0.391702	-0.961462	0.422426	0.827518	0.136221	-2.61135	-0.146131	-0.0204459	-0.472458	-3.05662	0.718435	0.145386	0.249544	-0.611025	-1.3366	0.0741352
TD	142	-3.29243	-0.601748	3.03958	-0.44097	1.28012	2.11522	3.10662	0.673323	1.50357	1.38236	0.498812	0.776339	2.41558	-1.39177	-0.268904	-0.562035	-0.729899	-0.290426	-1.66683	-0.363001	-1.66599	-0.794261	-0.362903	0.447928	-0.954606	0.0222549	0.971302	-0.0312684	0.259619	-0.624895	-0.839795	1.16751	-0.800215	-0.58694	-0.0790532	0.443225	-1.38089	-1.72737	0.955174	1.13963	-1.3457	0.570975	-0.0955719	0.298777	-1.09475	1.71755	-0.162421	0.680708
ASD	143	-0.264991	-0.660734	-1.2149	-2.45386	-1.56969	-0.832238	-0.406161	-0.687756	-1.31362	-1.41321	0.081665	-0.491808	-1.5567	-1.51776	-0.820893	0.237478	0.542446	0.175285	-0.61455	0.796615	0.932345	-0.775425	-1.32666	0.438479	-2.70909	-1.99519	-0.86144	-0.95294	1.05163	-1.06482	-2.13017	-0.60266	-0.203212	-1.37828	-1.58976	0.634989	-0.306361	1.18382	-0.184176	-0.690597	-1.11865	0.230439	0.841655	0.116908	-0.240461	2.05445	-0.30797	0.336613
ASD	144	4.76062	2.97833	0.627809	1.27677	0.428961	-1.69414	-0.878859	-0.680537	-0.142479	-0.387689	-0.213245	-0.529715	2.13726	1.14207	-0.0887504	-0.494751	-0.160509	-1.93467	0.805243	0.276025	-0.776971	-0.0740241	0.78025	1.05763	1.77017	0.689446	-1.22653	-1.01595	6.57615	6.29232	3.20508	0.736515	-0.336145	3.12399	1.92457	2.374	1.2028	7.52901	1.38651	1.27874	-1.04244	1.5131	1.90011	-1.52475	-1.65038	3.25955	3.06985	0.482628
TD	145	2.06148	-11.6301	-10.437	-15.0698	-13.4644	7.18282	-2.11562	9.69701	-1.0315	-7.18891	-0.279513	-4.57478	-3.76251	-11.9299	-5.33819	-7.4132	-9.19394	-5.14067	-2.61354	-7.19373	-9.80308	-0.969818	0.817343	-7.15035	-5.33933	13.0876	-7.99803	-9.88835	18.2923	-1.9467	-6.58762	1.79964	15.8681	2.69465	-6.95102	-11.9568	7.85883	3.05535	-5.02042	2.33155	-9.68508	3.39908	-9.25178	-10.5622	15.8207	10.7457	-9.38187	-4.2757
ASD	146	1.7073	-1.08193	0.87912	-0.394765	0.723732	0.128052	1.23981	-0.292092	-0.130997	-0.163799	-1.54923	-0.565714	-1.14313	-1.03831	-0.396629	-0.0787517	-0.109235	0.366949	1.60649	-0.292266	3.33719	-1.11286	0.05526	-1.34133	-0.591343	-0.977416	1.55452	-2.71132	2.64334	-1.64192	-1.5805	-0.289986	-0.995613	-1.58676	-1.65896	-2.92969	0.884642	7.37875	-1.00754	-1.95739	-0.362742	-0.643269	-1.93793	-0.255047	-0.850265	-0.714332	-1.37935	-0.983241
TD	147	1.40577	-1.08724	-9.23468	-2.48863	-5.65688	-8.36175	-3.78224	2.68911	1.04991	-4.63405	-0.722503	-2.74778	-5.54944	-3.527	-0.998908	-2.17838	2.49323	4.08442	2.26407	0.725435	2.60371	-0.150366	-0.0706496	2.05786	1.25765	-3.38109	1.67433	-1.42747	-2.83408	-0.375553	0.157058	0.703212	2.22432	-0.393405	3.29862	-2.41882	0.195406	0.349486	2.91785	-1.66779	-0.850653	-2.65862	-1.15043	-2.77153	0.532504	-1.80589	6.02551	1.31029
ASD	148	-4.69404	2.61508	5.56344	-1.34774	-0.358095	2.38553	0.154367	-1.39494	-0.805518	0.132029	0.949504	1.32028	1.8682	1.90802	1.65037	0.435445	1.55209	-1.2251	-1.76853	0.193432	2.6448	-0.985678	-0.861917	1.89099	-2.91974	-1.02867	-1.81957	-1.71368	-5.44645	1.22835	-0.0412178	0.129802	-0.450235	2.14051	-0.0132016	0.679811	-0.539284	-0.633447	1.26674	2.0957	-0.792192	-0.198079	1.15039	2.59611	-0.560077	-2.39812	4.39824	2.37645
TD	149	4.78295	0.0527435	-1.02667	-0.340128	-1.05572	-0.263158	1.41916	0.107257	-1.87896	-1.88535	-1.41661	-1.48655	0.216774	-0.365699	-0.0988921	-0.688259	1.55069	0.934661	4.27711	0.34349	-2.95764	0.0965593	0.901596	-0.5784	-1.83188	-0.0573589	1.51525	-1.314	1.29639	-1.29045	-0.3677	-1.61368	0.372287	1.89388	-1.83229	-1.35119	-1.17745	-1.38942	-1.96456	-2.44448	0.271391	-1.75121	-2.3967	-1.54114	0.439862	-0.493167	2.69436	0.0394192
ASD	150	-3.19627	1.83688	0.461593	1.38863	0.0995433	3.22527	0.0426958	-0.962984	-1.21221	1.84076	-0.936801	-1.08525	-1.12277	1.61327	0.100823	0.647528	0.0327357	-0.579721	-1.6943	-1.86359	0.622072	-0.994313	0.108142	-1.12751	-0.826667	4.87126	-2.40632	0.444722	-4.91064	-5.66525	-2.57489	-2.66341	0.389492	-5.2015	-3.68659	-2.98804	-1.37389	0.0392938	-3.80144	-1.52883	1.12352	-3.03029	-2.46041	-1.77742	-0.282546	-4.58102	-3.37645	-0.720398
TD	151	-0.864651	-1.89887	1.13002	-0.279303	1.10282	-0.604981	-0.70484	1.80012	1.35521	1.6046	1.65279	1.0072	3.05346	1.40466	1.48987	1.09069	-0.124659	0.408416	0.249292	0.379139	-0.733277	-0.585777	-1.33253	0.129645	-0.999975	-1.29117	-0.382227	-0.883429	0.333804	-0.317509	-0.602464	1.66182	-0.657912	-0.0700356	1.76726	0.85325	-0.99341	0.310117	1.69681	0.498125	2.8545	-0.303195	3.04402	1.06381	0.221104	0.243144	1.61153	1.32037
ASD	152	-0.709665	-2.78921	-5.08746	-0.498454	-3.73832	-0.268361	0.537471	0.638224	0.642172	0.828551	-0.140409	-0.973589	-0.894676	1.25372	0.718747	0.27785	-0.513446	0.260427	-0.115982	-0.583168	0.217878	0.094365	-0.604906	-1.62445	1.45933	0.500462	-0.900374	1.18575	0.070494	-0.590554	-3.3994	-0.318873	0.3184	-1.37745	-1.76519	-0.2609	-0.285715	-2.50021	-0.989327	0.0120218	0.175224	-1.51606	0.114367	-0.711521	0.140205	-2.27806	-1.39803	-1.52777
ASD	153	-3.58716	-0.222284	0.433727	3.15877	1.94596	1.38446	1.15621	0.905759	-0.813162	0.261166	-0.2979	-1.52134	0.0331198	1.25086	0.143637	0.125585	-0.993946	0.939411	-1.01791	-1.60174	0.401067	1.09853	-1.34575	0.823092	0.520565	-0.629441	-0.976198	1.10856	-0.26469	3.92948	0.405153	0.00475385	-0.619027	-8.67006	0.250719	-1.37399	0.171049	-2.25188	2.76021	1.74661	-0.0602684	-0.611623	1.04299	1.19328	1.18301	-2.36859	-0.119847	0.840742
ASD	154	0.104602	-0.0315155	0.988035	0.291423	0.365664	0.485429	0.836175	-0.110779	-0.762041	0.806532	-0.533553	-0.424187	0.233382	0.705342	-0.221959	0.097747	0.147346	-0.201801	0.480955	0.268888	-0.0181908	0.980064	0.373798	1.1743	0.326848	0.344517	-0.357555	0.305053	-0.700549	-0.352075	0.179159	-0.919907	-0.417715	-0.244378	0.0194828	-0.0283241	0.268844	-0.158478	-0.480624	0.344744	0.564519	-1.07106	-1.04785	1.04995	-0.0439068	0.0694541	0.748998	0.417344
ASD	155	1.17064	-1.20918	2.0563	0.0419309	-0.327387	0.336184	0.322941	1.31902	-0.465101	1.70722	-0.924154	-1.54316	-0.811546	3.03721	-0.583359	-0.711324	-1.89099	1.09599	-0.107308	0.125976	-1.0658	-0.0860154	-0.8146	0.0733437	-1.3032	-0.275146	-1.09977	0.423264	-2.69844	-0.0350368	-0.442248	-0.306798	0.620091	0.487377	0.283837	-0.945881	0.151772	-1.4735	1.00417	1.46444	-0.500902	0.0488043	0.0655112	-0.164484	0.721991	0.935797	-0.21076	0.749549
TD	156	0.244479	2.42572	-2.67309	0.621381	-1.75177	-1.93845	-0.643887	0.636279	0.409763	-1.34109	1.39867	0.180281	-2.73683	1.16001	-1.30299	-0.769001	1.46184	1.28881	-0.0572185	1.35544	1.8074	0.260052	0.752448	-1.49043	0.350912	-1.51603	-0.433538	0.0292068	-2.12061	-0.379866	1.01576	0.153943	1.84708	0.924918	-2.60707	-2.20573	0.787824	0.788636	-0.224698	0.991988	2.63939	-0.247862	-0.158326	1.62643	1.6098	-0.840351	-0.768223	-0.932168
ASD	157	-2.71855	-0.663937	0.0568063	-0.119356	1.33471	0.941464	1.48152	-0.0500487	-0.833876	0.555323	-1.6878	-0.572738	0.951421	0.147126	0.12041	0.311041	-0.38677	-0.782449	-1.04527	-1.13939	-1.20782	0.0989875	-0.101547	0.472059	0.495336	-2.82896	-2.23582	-0.598353	-3.51392	-2.92522	-3.25431	-1.14801	-0.123579	-3.60076	-2.45788	-2.67204	-0.603493	-1.70627	-1.29141	-2.28832	0.567566	-3.64742	-3.59242	-0.988436	-0.420215	-1.55647	-0.586502	-0.417309
ASD	158	-1.33759	-3.17015	2.14667	0.422335	2.3674	0.475062	-0.399884	-0.493865	-0.493037	0.293767	1.24793	-1.5972	3.23038	-1.22769	-0.731922	1.09462	0.866805	-1.91348	-1.35671	-0.749157	-1.23868	-0.966535	-1.48076	-0.685655	-0.868645	-1.21198	-1.53311	-0.136497	-0.383687	-3.08517	0.679826	0.36642	-1.77536	0.549371	-0.444478	-1.88446	-0.101004	-1.16246	0.742935	-2.89267e-05	-1.85032	0.823071	-0.260278	-1.37677	-0.5264	0.923864	-1.75796	-0.508268
TD	159	-6.3322	11.1237	2.78758	7.09136	5.39096	2.2445	1.13154	-0.559869	0.710595	-0.225831	-0.577227	-0.933175	-1.01239	-0.840809	-1.89948	-0.309754	0.58948	-1.42603	-2.30399	-2.68925	-3.34467	1.10619	-2.32124	-0.348297	6.18205	-3.61579	-0.553928	-2.23046	-3.73796	-6.30147	-4.69555	-0.799445	0.415811	-3.79023	0.832711	-1.98913	2.11582	-1.1898	-1.82802	1.28543	-2.56682	-5.56433	4.55482	1.9211	0.761974	-2.40829	2.61394	3.8919
ASD	160	-0.115154	-0.305171	-2.18093	0.334982	0.573542	1.20623	0.702968	0.720249	-1.0673	0.596595	0.221283	-0.0315804	1.27123	-2.00487	-0.573934	0.0886415	-0.0932292	0.175429	0.0638572	0.176301	-0.308964	-0.249295	0.321312	-0.487392	0.00215437	0.880121	-1.62217	0.18162	0.308592	-2.32632	-1.88513	-1.98374	0.554808	-1.51395	-1.89264	0.0329936	-0.472507	-0.118131	-1.77857	-0.868478	-0.638888	-1.83777	-2.50853	-2.4038	-0.389911	-1.17828	-1.11632	0.433591
ASD	161	0.922462	-0.41558	1.48032	0.0912585	1.66321	0.788089	-0.778057	-0.0819487	-0.0303682	1.47762	0.291864	-0.817438	0.500776	2.71187	-0.874113	-0.118519	-0.841331	0.179374	0.480289	1.0494	-0.0759923	2.22068	0.404983	0.397287	2.03353	0.209454	0.461782	-0.687352	-0.207877	-0.0443585	-0.951337	-0.964738	-0.671463	3.71632	-0.70507	-0.387608	0.265881	1.881	0.252086	-0.44002	-0.513223	-1.95079	0.242068	-0.718587	-1.09976	0.264328	-0.660324	-0.681453
ASD	162	-0.547409	-1.38334	3.42739	-0.0846609	0.955159	1.24179	0.922932	0.810806	0.586582	1.75388	-0.485842	0.474616	0.739774	-1.20502	0.40737	2.43242	-0.106755	1.69994	0.883678	-2.06834	-1.93501	-1.75648	1.83827	-1.07616	0.773068	-1.94042	1.06075	0.535733	-1.30622	2.71675	-2.61133	0.0672894	3.19891	-2.87035	0.879419	-1.47394	0.339972	-3.79333	-0.178343	0.84064	1.81402	0.645292	2.14132	1.79124	1.88458	-0.365722	2.53577	1.16799
TD	163	-0.95229	-0.900105	-0.85348	-0.329976	-1.57685	-0.740927	1.22518	0.0353169	0.850349	0.764032	-0.998788	0.923697	0.369101	1.95774	0.129329	0.724271	0.207616	0.851277	-0.227416	-1.2122	0.0550077	0.112791	-0.58228	-1.17309	-0.562445	0.150236	1.21362	-0.602148	-0.874376	-0.150996	-0.359989	0.465368	1.6407	-0.885415	-1.70692	-2.25764	-0.27699	-2.10987	-0.30303	0.206382	0.322499	0.0655614	-0.589304	0.601323	0.71826	-0.270013	-1.80686	0.223075
ASD	164	0.39323	0.488483	-4.59534	-1.26981	-5.10007	-1.10157	-2.17031	1.06789	-1.19096	-0.317748	-1.56206	-0.995015	-0.322926	-1.0688	-1.29122	-0.729383	-1.6262	0.138982	-0.123419	0.193183	1.20102	-0.419106	0.069135	1.13562	1.6281	0.161824	-0.318898	-1.0118	0.366484	1.33126	0.472689	-1.12701	0.404803	-0.286638	-1.22769	-1.18096	1.19074	0.591004	-0.432131	0.0480053	-0.195973	-0.0836121	2.9922	0.242461	-0.0148011	-0.355215	0.550206	-2.25647
TD	165	2.40562	-1.34562	-1.35577	1.34276	-1.27694	0.411046	0.662818	0.25928	-0.0608019	0.897801	0.327158	-1.45691	-0.694218	0.4386	0.846159	0.421283	0.845674	1.17483	0.792525	0.0202291	1.1985	-0.0511109	-1.40973	-0.479534	-0.866355	0.918432	-1.61909	-0.68682	-1.71413	3.35648	1.18755	-0.0842415	0.712937	2.00026	-3.71602	-0.673707	-1.01985	-0.279678	0.0791145	-0.751197	-1.7996	2.02125	0.622514	-1.78455	0.813572	1.05613	0.654803	0.0554006
TD	166	-5.69387	3.14061	5.00786	2.99454	6.9642	2.95595	0.90203	-1.06599	-0.246481	-0.275308	-1.23489	0.405614	-1.69175	2.33478	2.4197	0.0118132	2.91956	-1.2018	-3.51509	-3.41766	-2.98796	-0.865289	0.93752	-0.111741	1.90926	1.72023	3.0618	-0.485404	-3.66718	-2.39567	-0.656872	-1.37472	-1.03362	-3.37237	-5.0501	-6.22987	-1.87317	-2.62956	0.782938	-0.761078	4.28658	-3.21082	-1.14394	0.365692	-0.712985	2.20744	-0.642171	2.78461
TD	167	-2.59405	-2.62398	-2.46885	-1.01457	-2.01755	0.291202	0.970179	0.371035	1.14623	1.33411	0.513026	-0.686389	-1.4184	-0.576751	0.258796	-0.143525	1.39813	0.226459	-0.336442	0.285931	-1.31866	-1.83523	-1.24108	-0.261415	-0.243511	-0.650891	1.72864	0.316551	-1.36623	1.4769	0.723615	1.09119	0.789452	1.04204	-1.29175	0.909155	0.747178	-1.8846	0.191224	-1.4578	-1.90527	1.04053	-0.433571	-1.11657	-0.114118	0.414773	-2.62601	-1.44264
ASD	168	-2.10193	-2.73974	-1.27914	1.0322	0.595865	0.935871	3.04826	0.168961	-0.901766	-0.668563	-0.620387	0.549784	1.85065	0.701976	-0.493003	0.295567	0.732344	0.564156	-1.04285	-1.14572	-1.30808	0.453066	-0.96948	0.924776	2.90261	4.73578	3.70848	1.2101	-2.60391	-2.62193	1.55632	-1.40236	0.990797	-4.19845	-0.367405	-0.915415	0.326291	-2.16897	-1.85558	-2.24725	-1.23635	-3.96134	-0.0276362	-0.968666	1.71751	2.70048	1.37382	0.399526
TD	169	1.72342	-2.32733	-1.98708	-1.11556	-2.6517	-3.63421	-1.99105	1.7489	1.05222	2.08103	-0.37396	-0.757115	-1.63485	0.795407	0.495291	-2.52496	-0.722853	0.557361	1.33716	-0.676384	0.923669	-3.82763	0.104933	-0.504467	-3.99242	-0.555668	-4.51684	0.245653	-1.72284	0.810591	0.306494	0.311251	1.45726	0.675256	1.15371	-0.630915	-0.25746	-0.00517331	-2.20739	-0.778839	-0.206549	-1.71246	-0.272798	0.356188	1.06824	-0.770508	-2.76089	-1.3211
ASD	170	-2.53127	2.02918	-0.0838689	-1.1505	0.846284	0.0131624	0.020004	0.168207	-0.755585	1.77997	0.777316	1.13338	2.06635	1.01361	-1.37526	-0.324889	1.26715	-1.2876	-1.61169	0.0516116	0.822062	1.17352	-1.04885	1.52523	-1.94951	0.734639	1.06438	-0.386541	3.30991	2.44764	1.47435	0.0558087	-0.369974	5.70628	4.09545	0.780585	0.705363	2.02049	0.728048	0.569869	-0.270533	6.95808	3.52841	2.31398	-0.11646	1.58596	0.789506	1.54947
TD	171	-0.365191	-1.88319	2.43218	0.501667	1.17147	0.584588	0.767951	-0.626245	-0.347341	0.407018	-0.433809	-0.403685	-0.502432	4.06612	0.618249	1.01751	0.0215373	-0.0339465	0.901971	-0.86774	1.00637	-0.145035	0.608582	-1.50958	1.36884	1.8257	2.46861	0.353567	0.105338	0.812889	0.322914	-0.724478	-0.0512026	-3.35143	-0.992108	0.351882	1.02744	-0.0844984	0.611997	0.528184	0.297628	1.95479	0.497223	2.53311	0.528939	-1.1458	-0.391263	-0.824908
ASD	172	-1.36044	-1.41877	-4.08016	-0.920698	-4.08925	-0.752018	-0.258148	-0.238182	0.408964	-0.919467	-0.979167	-0.822517	1.27898	-0.923004	-1.15791	0.301609	-0.513999	-0.39305	-2.28674	-0.514161	0.316542	-2.57307	0.502412	0.572468	1.42253	0.576165	0.280428	0.263959	-1.23703	-1.44	-3.94539	0.853656	0.490004	-0.658168	1.87541	1.90999	-0.778132	1.08429	-0.235028	-0.0884525	-1.4878	-2.09392	2.16198	-0.88736	0.549616	1.12899	0.74303	0.0529672
ASD	173	0.539927	-1.06094	2.50434	1.69029	3.51976	-0.845244	2.09637	0.0566578	-0.498784	-0.515733	-1.01598	-1.59509	0.897763	0.542669	0.121588	0.776221	-1.40629	-0.221072	1.05298	0.528416	-2.07085	0.791696	-1.15259	-1.07395	2.91987	4.04203	2.79006	2.44567	-0.911152	0.104936	0.880362	-0.4215	-0.611066	-0.439244	-1.46033	-0.41613	-1.06847	-3.38982	-0.904379	-0.216561	0.00848595	-0.0999667	-1.11188	-0.964997	-0.236782	-0.255905	-1.92979	-1.26694
TD	174	0.122097	-0.623086	-0.0357594	-0.517743	0.902095	0.825696	-0.567685	-0.172463	-0.888684	0.379431	0.371088	-1.20653	0.673768	3.02339	-0.138256	0.0568633	1.2124	-1.02689	0.249148	0.76021	-1.99701	-0.337159	0.203651	-0.619698	0.496006	-1.19407	1.88644	0.137619	-1.22704	-0.00923896	1.02018	-0.638983	-0.921139	-1.06803	0.506137	0.665483	-0.183501	-2.30388	0.044897	-1.89858	0.778853	1.03475	0.282171	0.180362	-0.214535	0.833758	-0.946127	0.78589
TD	175	-0.989459	-1.28224	0.182514	0.0408365	0.912774	0.396257	1.11529	0.431498	-0.597367	-0.659085	-0.734647	-1.54229	-1.36062	-0.481156	0.260313	-0.19081	-1.48411	0.72454	0.0605766	-0.511356	-0.891492	-1.23627	-0.8456	-0.794395	0.73054	1.62903	0.948203	1.45154	-1.83928	-0.187222	0.796107	-0.470285	-0.101878	-2.93749	-1.14152	-2.57529	0.249311	-2.79727	-1.05676	-1.04649	-0.947274	-1.44157	-0.0634068	-0.847799	0.681456	-0.172784	-1.29636	0.550711
TD	176	-3.33135	1.00126	0.964887	1.4705	2.40479	2.25196	0.836209	-0.205138	-0.136284	-1.11381	1.03683	0.94818	1.75138	1.89252	1.4053	0.444464	-0.390628	-0.276092	-1.27324	-0.595725	-2.83602	-1.51428	-1.40352	0.957178	1.79883	2.22818	-1.51895	2.1675	-0.516354	-2.17869	-1.72699	0.238537	-0.506563	-3.01904	-2.84348	-1.14995	-1.48345	-8.01643	-0.458944	-1.09048	1.62361	0.50021	-0.290437	0.130869	1.04736	-2.74845	-1.39262	-0.695442
TD	177	0.123859	-2.63082	0.271469	0.922927	-0.277943	0.6441	0.578281	-0.575146	-0.348919	-0.23147	-1.87604	-1.89204	-0.0678626	0.970897	0.623444	0.343144	1.38488	-0.242902	0.856514	-1.73752	1.13077	0.857472	0.143599	-1.29445	1.19094	0.737137	0.0305712	0.575519	1.28947	-5.13676	-2.183	-1.98478	-0.309051	0.752481	0.0116643	0.505594	1.12035	0.524305	-2.66567	-0.701654	1.18811	-0.669062	-0.386753	-0.325904	0.380488	-0.493892	0.539574	0.366645
TD	178	-0.898935	0.0446031	1.50949	1.40473	0.0324817	0.0449412	1.80755	-0.241967	0.0699472	0.183989	-0.807291	0.250533	-1.33904	-0.535021	-0.8599	0.725104	1.36891	-0.798483	-0.31296	-0.378509	0.102733	-1.92776	0.611831	-0.483272	1.45871	1.03021	-0.477229	-1.0934	0.111642	-0.596104	0.333024	-0.14048	0.421944	-1.17465	1.19333	1.18179	0.245487	0.089581	0.956943	1.46257	-0.487583	2.41244	4.39363	2.21731	-0.264654	-0.813346	-0.0807784	1.33335
TD	179	2.34384	4.82666	-5.7568	0.923348	-5.66764	-4.97337	-0.341163	1.26285	-0.255471	-3.17964	1.44034	0.055069	1.9967	-3.2788	0.141901	0.376068	-3.37298	1.83875	1.92841	0.973194	-0.985127	-1.25821	-1.06817	-1.42602	-1.45263	-3.45786	-4.98686	0.591493	0.581703	-0.252542	-0.556682	1.34756	1.38327	2.85807	-1.05893	-0.728321	-0.643765	0.0335149	1.74318	-0.338853	1.38626	-0.73464	4.0542	-0.268995	0.126566	-2.51834	0.828678	2.03659
TD	180	1.21798	0.0635087	1.33463	-2.03973	0.749854	-1.30042	1.10754	-0.195555	1.20563	2.39311	1.22022	1.21552	2.26214	-1.01827	-0.0613472	0.114171	0.930497	1.79108	0.871608	2.40944	-0.76852	-3.23378	-0.434493	0.449068	-2.84688	0.577194	6.6439	1.84036	1.07354	0.966659	2.49666	1.45941	0.234319	1.68746	0.796062	1.40656	-0.684497	2.5819	0.360893	2.72456	0.319783	3.1105	-0.870503	3.29445	0.820711	0.781162	0.95942	1.79553
TD	181	-0.283215	1.48882	3.1804	0.695691	4.56341	1.19755	-0.0430398	-1.31604	-0.363308	-0.904586	-0.487204	-0.200159	0.0681772	-0.319792	-0.411843	-0.137258	1.72785	-0.231251	0.783247	-0.925958	1.57259	-0.216514	-0.400003	-0.106684	-0.132639	1.01204	-0.528156	-0.622011	0.440941	-0.239734	-0.280783	-0.190302	-0.103501	-1.79257	1.78445	-1.33016	-0.0624726	-0.295889	-0.114788	-1.13164	-0.704049	-0.23696	0.871493	-0.934507	1.77169	2.35194	1.49845	-0.218377
ASD	182	0.547158	5.92617	12.9918	5.86583	6.75408	3.94903	-6.31907	-0.0452111	0.790117	-1.7571	-0.142502	-2.43078	1.04364	-3.46361	-1.05258	-0.777831	0.439173	-1.78794	0.023286	-1.16161	-3.80629	-2.98044	-4.02436	1.05184	-1.39017	-2.8847	8.2272	-0.551063	4.18713	1.68743	-5.56264	0.183312	-2.05898	-1.25414	2.73982	-0.14722	-1.1945	3.2917	1.66523	6.92677	-2.11777	0.99629	-1.13017	4.48849	0.593863	0.204375	-0.0786685	5.33131
ASD	183	0.143054	-1.6267	-2.74919	-1.1884	-0.761004	2.54858	2.1909	0.133356	-2.02463	-2.82339	-1.19986	-0.488672	1.07	0.296075	-0.49638	-2.26857	4.56012	0.366934	0.444747	-1.84372	1.2807	0.148624	0.77762	-0.568344	1.2736	0.763982	0.200018	-1.10116	0.455749	-0.721725	-0.901103	-0.599577	-0.401115	-3.50475	-1.5412	-3.11518	-0.611876	-0.626675	-0.125641	1.33155	-3.05313	-1.02759	0.42755	-1.20148	-0.0886291	-2.24014	1.03576	-0.632498
TD	184	-0.262361	-0.406024	0.516315	-0.556255	0.121792	1.75611	-0.37783	-0.20194	-0.12791	1.19058	-0.78451	-0.661308	1.7949	0.901125	-0.00219967	-0.240703	0.715459	-0.558619	-0.55259	0.325635	-1.92785	0.384648	-0.58981	0.25176	1.43633	0.998327	-0.653032	-1.40573	1.29994	0.462169	-0.186989	-0.648128	0.24755	1.13791	-1.13595	1.27387	-0.160687	0.843936	-0.0739001	-1.00263	0.361726	-0.0563545	0.379692	0.725708	-0.257171	-0.4424	-3.26349	-1.53111
TD	185	-2.08365	0.688751	-0.373955	-1.12159	-1.19061	1.404	-0.197564	-0.840826	-1.36274	-0.202472	-0.403264	-1.11963	-0.00526664	0.489102	0.668896	-0.27377	-2.23356	-0.0167422	-2.20019	0.250027	-0.13948	3.18577	0.638491	-1.54683	0.929456	1.83049	2.96382	2.06851	-0.351193	-3.44552	-2.7439	-1.40261	-0.962757	1.47142	-0.307857	4.03585	0.539975	0.205123	-2.73155	-0.114259	-1.30809	-4.43095	1.73359	0.212639	-0.462999	-1.90806	3.10165	0.867716
ASD	186	1.25522	-0.928401	1.52439	1.235	3.18411	-0.00496746	0.00976946	-0.749069	1.08452	0.83913	1.10908	2.52884	-3.4034	0.880039	0.626276	-0.0809895	0.179831	0.246599	1.5315	-0.0112536	0.602458	0.850597	2.80949	2.73017	-1.48224	2.84407	-5.06116	-0.232321	2.86086	-0.22015	0.202784	0.959034	1.22929	-0.920323	1.2657	0.319251	0.470564	4.28778	0.257106	-2.845	-0.47268	0.692689	0.983105	-1.99694	1.36657	-0.0268684	3.14546	2.56484
TD	187	1.0232	-2.18616	-0.593706	0.167112	3.61498	-0.676999	-0.486161	0.619646	3.11017	1.70692	1.17803	1.65423	1.97135	1.29351	2.03773	0.613395	-0.284544	2.4941	0.835601	1.66359	0.53813	0.83064	-0.183947	1.40332	-1.38995	-1.55134	1.03664	1.33489	0.229772	3.54841	1.92242	1.62023	1.01893	1.55625	1.24599	2.27606	0.153225	3.63545	0.339083	1.09951	4.7316	2.71772	3.75308	2.61382	-0.30174	-0.16834	0.989382	1.02977
ASD	188	5.19618	13.9014	14.3668	2.29127	4.36228	-0.616813	-12.3932	0.469005	2.10258	-2.01567	2.23147	0.0278535	-3.06396	1.45715	0.439799	0.626851	-0.459452	-0.520589	0.80197	0.625446	7.47111	6.78696	2.24309	8.18155	-1.797	-3.81548	0.65197	-4.99572	14.6272	6.55905	2.19228	2.55512	-2.14135	3.74364	4.78569	4.67372	1.53166	11.4036	3.01009	2.39223	-0.638458	1.62853	-0.859249	5.55608	-1.74332	6.16916	6.88341	4.39338
ASD	189	0.262801	-0.509897	4.39473	2.87182	4.04504	0.059293	2.63863	0.340141	0.465487	-1.19228	0.928613	-0.226719	2.37856	-0.057196	1.07622	0.808125	0.585783	2.1628	0.275264	0.256649	2.20219	2.31502	0.468682	0.287891	-0.595828	3.35504	7.16424	0.88074	0.465149	0.860466	2.88401	2.54772	-0.094129	-1.83366	1.73359	0.555381	0.565106	-1.05478	0.318456	1.90047	1.97266	0.512614	-0.429618	2.62085	-0.151201	-0.38479	-0.0120733	0.887691
ASD	190	2.5305	0.61801	1.69972	0.0883604	0.848718	0.433507	-0.72428	0.21727	1.57588	-0.411111	0.613719	-0.0838676	0.0364045	2.19067	0.0889327	-0.20916	-0.226505	-1.69241	1.30402	0.479827	1.77134	0.0948672	0.971373	0.454627	1.85933	-0.268226	-2.7716	-0.536636	5.64738	6.42141	1.29936	2.1132	-2.04775	6.29078	4.53291	1.74521	0.272628	5.75096	1.14926	1.81118	0.46054	4.63807	1.81991	1.75945	-0.88817	3.86677	3.43758	1.24586
ASD	191	4.50504	5.14169	2.72232	1.57767	-0.373317	-0.436734	-0.655305	0.338354	0.148904	1.89657	3.19494	2.39476	-0.202645	3.56877	-0.428336	0.186585	2.73108	-3.57483	1.01897	2.34897	0.478614	1.50506	1.95968	2.28613	-1.81486	-3.73967	0.200697	-1.83316	7.63422	5.88739	2.67783	0.278821	-0.509059	10.3271	8.02798	6.03571	2.38205	9.82694	5.99647	3.85015	1.25367	10.7171	7.39183	4.63473	2.49185	5.53661	8.09181	2.44632
TD	192	-1.22529	-0.985818	-0.0730486	0.349366	-2.03643	0.321463	1.16655	-0.702701	-0.659501	0.841707	-0.699092	1.03841	-0.280746	-0.95039	-0.520502	0.199714	1.09533	-0.10882	0.11147	-0.496914	-1.03496	-1.11482	-1.07032	-0.0925059	-1.14202	0.238149	1.44026	0.0355148	-0.674028	-0.46059	1.64301	0.0435538	-0.067577	-0.0870618	-1.12976	-1.1323	-0.650406	-1.39571	-0.953759	-0.343624	0.062001	-2.14037	-1.85448	-1.4411	-0.11917	0.453796	-1.01428	0.00385022
TD	193	-1.11126	0.715622	-0.0166208	0.0879821	-0.210353	-0.543336	-0.179565	-0.167721	1.15351	-0.154832	-0.2886	0.973659	-0.172711	-0.622979	0.00876358	0.945006	-0.181575	0.609617	-0.405374	-0.892295	-1.62315	-0.226033	-0.242134	0.687464	-1.444	-0.341012	2.20902	-0.690688	-0.0941618	-0.0605933	-1.16399	1.08374	0.823782	-1.58712	0.154942	0.264893	0.00965698	-1.11065	0.222455	-0.0862269	-0.115336	0.798712	-0.458829	-0.660429	1.24686	0.600639	0.0575743	0.667261
TD	194	0.103165	-0.445028	-5.88372	-2.15825	-5.94399	0.150829	-0.337105	-0.0132526	-1.08286	-1.03336	0.311275	-1.56051	3.7509	-1.64213	-0.484346	-2.40299	-0.173423	1.10088	-0.08631	-0.628178	0.95428	0.743912	0.743086	-1.50087	-0.456434	0.32737	-2.47674	1.72718	2.33172	-1.9659	1.54195	-0.986711	-0.412104	-3.80255	-1.3687	-2.28382	-0.616466	-0.508548	-1.17515	-4.18867	-2.32642	-0.151246	-2.98143	-4.28961	-0.856395	1.05898	-1.88664	-0.621616
ASD	195	4.56208	-1.75266	-1.68544	-0.956016	-0.355681	-1.37116	1.07347	0.568604	-0.783419	-0.267249	-1.1563	-1.01252	-4.29328	0.307102	-0.747809	-0.710701	-0.410076	1.02283	1.13455	-0.772199	2.50153	-0.528039	1.11719	0.992773	-2.23261	0.524103	2.64385	0.875637	-3.9836	-0.954735	-1.54139	-0.725939	0.48383	3.75192	-0.63419	-0.0213114	1.40718	-5.66844	0.510014	-1.24232	0.185766	0.374608	-0.527812	-2.24903	1.43701	-2.01487	1.11403	-1.35463
TD	196	-1.92039	-0.582544	-1.10227	-1.62236	-2.40284	0.253284	0.215634	1.03383	0.432331	1.39866	0.37174	0.454446	2.67001	0.300673	-0.0869747	0.60501	-0.0889163	0.727006	-0.7693	0.463079	-0.144237	0.218731	1.17899	0.226487	-0.977151	0.980201	-0.332399	0.0650185	-1.97667	-1.62572	0.0478797	-0.576507	0.612121	-1.02096	1.67173	1.50088	-0.477093	-0.0899604	0.593036	-1.96674	0.242136	-0.910393	0.252607	0.781996	0.0766296	0.0477333	1.06778	0.491444
TD	197	0.065643	-1.72374	1.63867	-1.05484	-1.70407	1.81552	1.60084	-0.180163	-0.0264758	0.221839	0.229776	1.00746	-1.59043	0.759985	1.72355	-0.0159199	0.288324	0.0484034	0.980093	-0.564649	0.241314	0.604882	1.53084	-0.44908	1.29529	1.74013	2.04061	-0.713215	-0.756585	-0.399926	0.0267849	0.0496886	0.0262462	-2.60651	0.223001	-1.70992	1.11065	-1.13522	-0.333255	-0.317867	1.42289	-1.32792	-0.2516	-0.629855	-0.169617	1.08588	-1.49201	0.871125
ASD	198	-0.97271	-3.52646	3.45635	3.48333	4.59304	1.04831	0.826007	0.740493	1.21197	1.89415	-0.740787	-0.914011	1.87972	1.3747	0.307302	0.65863	-1.71418	-0.115224	-0.550901	-1.99909	1.01205	-0.561287	0.313618	-1.01737	-0.898241	2.27343	1.01779	-0.0764771	-3.73417	-0.0669738	0.482201	0.0967652	0.258513	-0.782294	-2.27035	-2.10671	-0.516583	-3.76323	-1.57913	-1.24826	-0.0542998	-2.80807	0.640656	-0.149862	-2.37066	-1.34531	-0.891224	0.398779
ASD	199	0.606489	-1.71306	-0.455386	0.330248	1.67622	-1.32717	-0.257979	0.122748	-0.0158689	0.153368	-0.0367536	0.111532	0.622689	0.200188	0.218848	0.973614	-0.938864	0.191248	-0.0102243	0.712577	-0.120808	-1.12297	-1.95499	0.787213	-0.173348	0.0927933	-3.43868	1.82051	-1.02134	0.238741	1.20119	1.13212	0.304811	2.53747	-0.0279447	0.831535	-0.568939	-1.68362	1.32962	-1.14474	0.338808	-0.235247	-1.41316	0.572558	1.41254	-0.838425	-0.03543	0.119201
TD	200	0.943338	4.33216	0.269252	3.66251	1.28408	0.849428	1.19274	-0.187093	-0.637544	3.43866	-1.12303	-1.49786	4.79463	2.52272	-0.354807	-1.41677	0.882958	-3.95128	-2.41815	-0.415791	0.927421	1.41946	1.53879	-0.616338	0.895866	1.6618	0.279135	-3.47802	-3.86103	-0.729324	-1.578	-1.68685	-0.183406	2.38565	0.835305	3.26658	-1.59602	1.23596	0.89216	2.96766	-1.49475	1.77411	3.10306	2.13448	2.83389	3.87984	2.08568	3.13915
ASD	201	-1.76429	-2.19919	0.721878	0.505555	2.03717	-0.507681	0.934785	1.94093	0.109778	1.80283	1.35146	-1.03536	0.697627	-0.10577	-0.0912169	0.096635	-0.987511	3.34582	0.33318	0.140123	-0.843676	-2.87082	-0.579021	-0.55802	0.560632	0.296983	0.993957	1.89618	-2.85235	-3.25195	1.13994	-0.207953	0.694352	-3.06347	-1.70869	-0.0509021	0.316495	-1.88939	0.567567	2.47939	0.15067	-3.40167	-0.909511	1.15825	0.576021	0.136963	-1.88114	-0.331405
ASD	202	-5.22165	-0.162666	1.08554	2.62169	1.00524	1.57433	1.25185	0.621286	-0.849324	-0.223581	-0.824036	-1.44805	2.75074	-0.768239	-1.85666	-0.302711	0.162139	1.33074	-1.52871	-1.16772	0.291831	0.748406	0.322251	-0.526185	-0.976995	0.77787	-1.97733	0.401439	-4.61281	-5.93563	-4.49589	-2.16201	1.7252	-5.37246	-4.77089	-4.68078	0.19582	-2.35618	-1.9965	-3.44079	-0.910267	-8.31584	-8.07316	-0.865696	0.842538	-2.9853	-3.50138	-0.305621
TD	203	-2.08957	-0.683607	0.811871	-0.906078	3.97061	0.625588	-1.3252	-1.21978	-0.830056	0.59517	-1.12442	-0.0645421	1.44957	-0.779203	0.0417528	-0.0597011	-1.16812	-0.789731	-0.978615	-0.879847	0.905568	0.689671	-0.45979	0.389607	0.153168	2.0512	-0.83803	0.99869	-2.30623	-0.23215	2.30833	-0.579286	-0.44632	0.243969	-1.11827	-0.819468	-0.118861	-1.84547	-0.590922	-0.969898	1.19431	-0.739027	1.31093	2.26913	-0.910488	-0.24338	0.908903	-0.140184
TD	204	-0.974307	3.00012	-0.275355	1.28609	0.687759	-0.712549	0.148488	-0.183851	0.788745	1.30557	-0.354676	0.836093	0.797856	0.0396011	1.26045	0.623897	-0.229729	-0.16882	-1.21115	-0.671785	0.512698	0.574834	0.00984983	-0.301854	-0.613676	0.354095	-0.671997	-1.05799	-0.117129	0.758425	-0.170811	0.0592651	-0.291319	-2.09238	-1.17446	-0.624443	0.627772	-3.10225	-0.238812	2.40372	1.81294	0.584004	0.865367	2.59424	1.21196	-0.486217	-1.58488	1.19295
TD	205	2.06709	-1.51037	0.176481	-0.964198	-1.6052	0.93743	1.05963	0.385549	0.240608	0.063814	-0.11279	0.227211	-0.0158306	-2.01783	1.20334	0.559413	-1.488	0.78091	1.39573	-0.705774	0.463318	0.75419	-0.541321	-1.12722	-0.891848	0.929073	0.103198	1.01721	-1.8803	-0.00379258	-0.214933	0.162255	0.0239584	-1.26	-0.613555	0.832025	-0.243793	-5.39804	-0.486023	0.0381592	0.362803	-0.0787115	-0.786392	-0.577819	0.420953	-0.365977	-0.391431	-0.4385
ASD	206	0.353276	0.963916	-0.495623	-0.847839	-2.18627	-1.15759	-1.4976	-0.0863118	-0.404815	-0.283264	-0.232885	-0.18745	0.257687	0.417626	-0.496341	-0.140636	2.32399	-1.53739	-1.08192	0.366374	2.28853	0.200774	-0.445971	-1.05242	1.45381	-1.28201	-0.451333	0.531856	0.184496	1.69685	0.250961	-0.551698	-0.218934	-0.898812	-0.374407	0.452214	0.238431	0.018696	-0.595163	0.0760572	-1.0562	-0.782723	0.143553	-0.520749	-1.08713	-0.763418	-2.28341	-1.10484
TD	207	-4.94927	5.06903	-2.76055	2.62342	0.287872	0.491303	2.03547	1.2404	-0.0130443	-1.09713	-1.89112	-0.588268	2.05007	-0.15146	-0.596521	-0.0821546	-0.610215	2.15317	-0.641191	0.567157	1.16241	1.45324	4.24443	5.32942	7.16396	2.22326	2.45387	0.775564	-0.272248	-6.90827	-0.783137	-2.11158	0.30766	-1.95001	-3.37795	-3.03124	1.293	-1.18234	-3.21556	-3.80383	-0.72296	-5.45158	-10.1957	-5.2658	0.306922	6.2828	-1.10899	1.68177
ASD	208	6.28527	-4.33806	-1.39002	-3.51874	-2.53085	0.448441	-1.15681	-0.964292	-1.8235	-0.0614081	-1.5697	-0.780306	2.55538	-6.81816	-0.457108	-1.60797	1.5905	-2.54605	3.37475	1.69108	0.461954	0.409401	0.0492418	-1.9584	0.116198	0.798948	2.21458	-0.0373866	2.94725	4.13014	-0.589872	-0.822567	-1.47364	7.00314	-0.68806	3.59647	-0.446103	-1.91836	1.31809	1.29416	0.160155	-2.30307	-0.89596	-3.86106	-3.74292	-2.23997	-5.05038	-4.73533
ASD	209	1.22394	-5.44579	-4.6968	0.274337	-0.318288	1.12619	1.36708	0.684184	-1.08391	0.287033	0.385963	-1.3341	2.07725	0.814797	-0.902857	-1.20028	-0.0843743	0.240883	1.15846	0.0623447	-0.0957951	-0.422462	-0.0185673	-0.842629	0.254814	0.0657211	-1.10866	2.13304	2.18201	-0.399007	-1.95451	-2.48946	0.275383	1.05084	0.849801	1.6717	0.0260068	-1.19336	-0.629627	-1.04544	-0.0991538	-1.90148	-1.02523	-1.24228	0.502512	1.43953	-0.0375922	-1.38703
ASD	210	3.40576	-4.68049	-15.7166	0.00331769	-5.18088	-0.568116	-1.18777	-0.458283	2.2205	-2.02096	2.35452	0.533913	-4.92709	0.992695	2.25496	0.532746	-2.96226	-1.78572	1.85864	1.31091	-3.08596	-2.35296	-2.65353	-1.88821	-8.28061	-4.02605	-0.27053	-2.13222	3.64682	0.200034	0.503539	4.5896	-1.23587	4.06495	-4.36206	0.817696	-2.54866	2.92856	5.16004	-1.02388	2.31558	2.13185	1.06363	3.92404	-2.25533	-3.04957	-0.635754	0.447961
ASD	211	1.2906	-2.56605	-2.1096	-4.00753	-7.81106	-5.10699	-4.43782	1.51267	-0.439673	-4.51829	2.15584	1.26527	0.420137	-1.40613	0.590407	-3.33962	-2.56013	0.926455	1.3293	0.626032	1.63993	1.08092	1.01326	-0.790237	1.47953	-2.2084	1.17185	2.37953	3.14118	1.04605	4.1151	-0.165863	2.85127	0.689027	1.20612	-0.629873	1.73614	3.97693	1.42616	-1.08845	-1.5665	1.52541	-1.63935	-2.85098	0.270302	0.686481	2.22974	-0.226934
ASD	212	0.214313	-0.356585	-0.722336	0.676602	0.541528	-0.785858	-0.761616	-0.157703	0.184091	-1.14262	0.158836	0.360272	1.44168	-1.72221	-0.737992	-2.58622	-0.365067	-1.73579	-0.791477	-1.83653	0.883209	-0.0629717	0.0429572	-0.764634	-0.262545	-0.28374	-0.392897	-0.692099	0.819402	0.502131	-1.4259	1.05243	-0.578495	0.722209	-0.618018	-1.63917	-0.889907	1.19127	0.557607	-0.0786546	-0.590415	0.0472235	-0.481632	-0.778861	-0.0335805	0.168278	0.84745	-0.733665
TD	213	-0.630466	2.23972	2.51717	-0.619796	2.06909	2.20351	0.0831532	0.0981565	-1.24153	-0.177552	-1.37352	-0.226418	4.76692	0.525439	-0.933925	0.08144	-0.914454	-1.12635	-0.563439	-1.12033	1.50034	0.569042	0.911434	2.1991	0.27196	3.85652	-6.14035	-1.07113	-1.28774	-0.230595	-0.190557	-0.929737	0.379613	-2.33445	-2.23607	-0.288477	1.21752	-0.93602	-1.1957	-0.612454	-0.693087	-3.29672	-2.22525	-0.144532	-0.834009	-1.64127	0.491076	1.07201
ASD	214	-1.82282	-0.670777	-2.58918	-0.0864192	-1.63597	-1.63314	-1.17584	0.117013	-0.278088	-0.212371	0.74399	0.575866	-0.798476	-1.83261	1.1028	0.281974	0.438861	0.881857	-0.649021	0.989015	0.229477	-0.973746	-0.299545	0.158785	0.503664	-1.20361	-0.119842	0.762489	-2.144	-0.673475	0.73894	0.748491	1.85436	0.669055	0.837265	-0.517753	-0.433129	0.135506	1.85542	0.209863	1.06581	1.29343	-0.439271	-0.120937	0.978664	-1.09222	-0.0206214	-0.34865
TD	215	-0.14961	2.07778	1.6	0.0209306	2.8969	1.43324	-2.30574	-0.28781	-0.241262	-0.876006	-0.679757	-1.16685	-0.736769	-3.3533	0.415007	1.75574	-2.47713	0.679156	0.22069	-1.37205	1.21892	0.589935	1.76275	0.727507	0.239924	4.284	1.38466	-1.53321	-1.91054	-0.601047	-3.27797	-0.878232	0.313778	-4.37041	-2.46791	-1.412	0.225839	-0.0336034	-0.513787	-1.1987	-1.53087	-1.32187	-0.681757	0.33988	-0.522932	-3.31323	-0.904526	-1.96866
TD	216	-0.0553748	1.18838	2.00879	1.79658	2.87033	0.442871	-1.0979	-0.0364773	0.459799	0.306178	1.1308	1.83592	0.767915	0.75231	-1.21368	-0.239984	-0.557522	2.11964	0.228989	1.16	4.21315	1.334	1.78575	0.739055	2.23444	-2.25508	-0.174665	0.191459	4.64785	0.288767	1.52879	0.72793	0.533374	0.943706	2.58599	3.32684	0.504841	2.52722	-0.200795	-1.92823	0.243204	1.51094	1.17735	-0.945872	0.552222	0.443882	2.7461	1.70144
ASD	217	-0.0215587	-1.24205	-1.35143	-1.91525	-1.47192	-3.3442	-0.984095	1.06717	1.3849	-1.87797	1.68109	0.347762	1.24877	0.400131	0.564185	0.409697	-1.77959	2.44897	-0.00314846	-0.126418	-0.761728	1.0059	-0.282479	-0.841276	-1.08118	-0.0244088	-2.86501	0.349693	0.118231	-2.89641	-1.47739	0.0205409	1.92185	-0.1251	-2.81912	0.943048	0.531663	0.633482	-1.54769	-2.34664	-0.521614	0.00209697	-2.99008	-1.70967	1.55261	1.12246	-1.76214	-0.382756
ASD	218	-0.909048	-0.919164	-0.0512155	0.351098	0.233481	1.19808	-0.21228	-0.534148	-0.56116	-2.27398	-0.643573	-0.161542	2.16152	-2.52085	0.448411	0.892711	-0.420957	0.224719	-0.264448	-0.89967	0.725356	1.30859	0.333524	-0.334261	-0.447818	-0.813093	1.20181	-1.29593	-2.1115	-0.756902	-1.24365	-0.022271	-1.49502	-0.197608	0.43099	-1.58189	0.646115	-1.21245	-1.67629	-1.18672	0.0682391	-0.185902	-2.2747	-0.284703	0.965575	-0.197086	2.05985	-0.432771
TD	219	12.0809	0.201716	0.983144	-0.797024	0.907117	-3.78991	-3.55077	-0.531928	-0.28621	-4.06712	2.67689	0.19414	0.42413	-4.87023	0.331001	0.188891	0.60977	0.225144	6.06265	2.83481	5.29987	4.64371	1.59124	-3.11643	6.02983	-0.0237799	3.92233	-0.493311	11.9284	-6.04784	0.212931	1.42774	0.890957	12.0545	0.932515	5.13549	1.42288	14.3668	-0.0374952	-1.07184	0.153639	0.0921669	-3.26874	0.771485	-0.898385	6.59524	7.50887	3.97147
ASD	220	3.68888	0.378331	-0.464411	0.659446	-1.43228	-0.245153	-0.149382	-0.90269	-0.130827	-0.0855204	0.144001	0.310338	0.331334	2.27886	-0.0517231	1.36086	-0.190336	-0.655972	1.10193	0.710151	1.1091	-0.137186	-1.03786	0.100397	-0.474965	-1.1753	-0.239213	0.0820142	3.65657	4.21971	1.32246	0.548315	-0.899382	3.69502	2.0203	3.66062	-0.462726	1.98408	0.8941	-0.320711	1.13069	2.4436	2.13571	2.57978	0.701153	1.169	1.41439	1.39045
TD	221	1.12719	0.289012	-3.45479	0.0916902	-0.293568	-0.049608	-0.150722	0.116248	-1.2913	-0.29635	0.765866	-0.542116	0.767496	0.619137	-1.69665	-1.78671	0.944331	0.0163167	0.982895	1.72569	-0.116718	0.665642	0.653167	0.104697	1.25399	0.488544	-0.764776	1.04045	0.920777	-2.36427	0.301438	-2.20155	-0.136316	1.94484	-0.222117	1.05619	0.223778	-0.118094	-3.40475	-1.09201	-2.06681	-0.92689	-2.74682	-4.86342	-0.580297	-0.118004	-0.243736	-0.3274
ASD	222	-0.659074	-1.18575	0.64739	-0.89119	1.92046	-1.66962	1.28084	-0.283281	0.662231	1.93789	1.02692	0.430636	2.01885	0.237843	1.1357	1.55595	-0.0332595	0.137855	-0.189531	0.215416	-0.905995	-1.17084	-1.17092	-1.08284	-3.12956	0.317553	-3.09063	0.208143	0.322786	1.59693	1.45006	0.912242	-0.326937	0.188981	-1.05235	-0.826649	-0.248898	-1.36632	0.643625	0.305537	0.319203	-0.0378602	-0.40716	-0.440627	0.773056	-1.31253	-1.83623	-1.08649
TD	223	3.68248	0.454156	-2.91016	-0.3445	-1.89109	-2.22551	-0.889956	0.711808	-0.266014	1.58066	1.09359	-0.331295	-1.81956	2.97999	0.3315	0.326153	0.935334	-1.89737	1.69565	1.57931	0.822355	-0.0721915	1.78273	1.01764	0.821815	-1.04541	-0.708849	-1.13744	3.65483	8.47501	3.0615	0.282608	-1.71598	5.37025	2.29184	3.99027	-0.122151	6.17547	1.94506	1.33254	0.37373	4.72456	1.09505	3.86719	-0.34383	2.31001	4.21539	-0.495111
TD	224	-4.11411	2.31984	2.57504	0.485962	0.792657	0.844021	0.549761	-1.25631	-0.507987	0.101339	-0.0386442	-0.0186519	0.71063	1.20382	1.83277	0.795057	0.138628	-1.05805	-1.95738	0.561091	-0.836708	0.660408	0.376628	-0.0483182	1.24459	1.54748	2.1964	0.506193	-0.837393	-3.69058	-0.243489	-0.214496	0.222056	-3.07814	0.638303	-0.322133	0.777659	0.928514	-1.63674	0.54538	0.151511	-0.010005	-1.34671	-1.48871	0.454287	1.49547	1.12353	0.687646
ASD	225	-6.8016	5.78095	0.5729	1.94201	1.67063	1.21974	-3.3257	-2.48181	-0.279332	-0.961111	-0.307598	-0.442348	-2.47414	0.221789	-1.93464	-0.626769	2.5841	-0.481109	-2.4247	-1.26946	2.12422	1.81906	1.57781	8.354	-1.05182	-2.87066	-5.05216	-2.8552	-0.694465	1.01601	-0.128721	-1.43255	-0.142926	-2.42449	-2.80725	0.681404	0.268291	-1.53873	0.483689	4.64812	-0.136924	-1.51843	5.85019	3.70012	1.24688	6.26485	-1.13773	-0.209581
ASD	226	-0.26156	2.27116	0.319044	0.52541	1.95308	-0.115014	-0.229676	-0.418484	0.460219	-0.929551	0.437513	0.105325	-1.41577	-1.59777	-2.21866	-0.761939	-0.867436	0.594519	-0.164813	0.494567	-1.32632	-0.510656	0.20271	-0.618953	0.454816	1.73838	-0.368149	0.398701	-0.448288	0.374654	-0.420913	1.05283	1.13812	-1.44789	-0.867982	1.44353	-0.0500081	-1.63924	-0.17863	-0.2882	-0.538364	1.22995	-0.51847	-0.375609	0.823446	-0.0786857	1.63167	1.40764
TD	227	0.323084	-1.15651	1.95606	0.422572	1.49202	3.79599	1.11123	0.253747	-0.243835	-1.96867	1.3033	0.659408	-2.08887	0.0606927	-0.340976	-0.299109	-1.06374	0.107778	0.717587	0.0869527	0.252693	-0.252417	-1.46031	0.709855	-1.17731	-0.794334	-0.826423	-0.457039	1.40791	-0.33776	-1.78342	1.05122	0.699887	3.1252	0.914458	-2.44958	-0.260567	0.241647	-0.720439	-0.971127	-0.576459	0.912973	-1.88813	-0.787212	0.318616	-1.96551	-0.162686	-0.366154
ASD	228	0.0138255	-0.711358	1.06363	-0.125291	0.668825	1.45537	0.118651	0.924697	0.264729	-0.552599	0.537682	0.934045	1.61912	-0.84172	-0.360444	0.252018	0.124414	0.445463	0.684399	-0.330667	0.181765	0.346412	-0.134395	0.285903	-0.150724	0.245475	-1.00696	0.309293	-0.881929	-0.129886	-0.21464	-0.703674	-0.115176	-1.50218	-0.48543	-1.0115	-0.00167579	-1.01734	-0.0246487	-1.60791	-0.35228	0.420433	-0.45915	-0.690275	0.445371	-0.307538	-0.152152	-0.700489
ASD	229	0.685252	3.98235	0.026657	-0.067458	2.98591	3.5912	2.05148	-0.115991	0.572502	-0.750756	-1.063	0.190635	-1.80859	-0.287954	-0.524494	-1.36174	2.87812	-1.00876	-0.603688	-0.519369	-0.600863	2.33244	0.23485	1.47309	0.881504	2.24225	-2.78448	-1.33544	-2.99848	-0.608346	-2.70307	-1.02589	-1.35914	-0.532772	-1.60669	-1.73026	0.0907407	0.721811	-0.159689	1.05355	-0.521754	-0.533977	0.280863	3.20698	1.03303	-0.0139726	1.64025	-0.0893311
TD	230	1.70041	-3.05781	-4.42615	-5.93208	-3.97313	0.491429	-1.338	0.745027	-1.35077	-0.455407	-2.25416	-0.522767	0.310697	0.130447	-0.121597	-0.345728	-2.13523	-0.276039	1.20048	1.43964	0.859565	2.29405	0.868953	2.50393	-1.79396	2.16878	-0.469167	-0.502832	2.24115	0.577811	-2.5037	-1.68457	-0.305655	2.135	0.0685926	2.71537	-2.46274	1.19458	0.49816	0.687486	-0.121544	-0.182239	0.901522	2.00652	-0.775066	-1.4953	1.58149	-1.64738
TD	231	0.995046	0.0059251	-0.786416	-0.587968	-1.61873	-0.112115	-0.0656115	-0.673321	0.134155	0.24176	0.180341	0.293827	0.561039	1.61347	0.189795	0.879332	0.736888	-1.16282	-0.107156	-0.159528	0.191809	-0.115788	0.194849	0.203165	0.892627	-1.05217	-2.69189	0.450609	0.210662	-0.296204	1.6023	-0.0606224	-0.027134	2.15714	0.146878	0.138904	-0.00118966	1.4963	-1.04212	-0.597361	-0.329358	0.425792	-1.16982	-0.914341	0.0269694	0.291862	-2.19608	0.826952
TD	232	-0.362018	-3.0802	-0.92971	0.114189	-0.00276169	0.209872	1.25313	0.244073	0.658395	0.569085	-0.656167	-0.266774	0.972949	-0.208737	1.43055	1.41564	1.96757	1.08552	0.431919	-0.993669	-0.426774	-2.75667	-0.552356	-1.30963	-2.05818	0.817687	1.06243	0.20268	-2.35193	-1.45284	-2.80091	0.956316	0.403234	-0.52668	-1.17636	-1.62777	-1.122	-3.44774	-2.71402	-1.20716	-0.89938	-1.73303	-2.81125	-2.07294	0.7592	-2.02631	0.183797	-2.47437
TD	233	-0.302979	0.393324	2.09085	0.177433	-0.0643932	1.18023	2.04314	-0.330034	0.0724199	0.210147	-0.672561	0.41313	-0.724127	2.29545	0.367507	-0.519419	0.525642	-0.0946919	0.683318	-1.66695	-0.627447	-1.43694	0.0753966	-1.16865	1.03528	1.564	2.3376	1.31785	-0.0879425	-3.09823	-3.25786	0.23517	-1.0016	-1.9195	-1.16095	-3.38378	-0.434607	-1.32502	-0.0369832	-1.64112	-0.205218	-2.71101	-0.896041	-0.724331	-0.530848	-0.774917	0.182479	-0.914792
ASD	234	-2.84486	0.160258	0.182993	0.360382	0.432383	0.529652	2.05549	-0.660613	-1.29972	-1.14009	0.276617	-0.705614	0.282341	-0.0532493	-1.44787	-0.575363	-0.0936322	1.23221	-0.674591	-0.342935	-0.993355	1.67368	-0.0510194	0.40702	-0.769771	0.816889	3.04318	3.19763	-3.31869	-1.15596	0.995496	-0.568248	0.811207	-2.23803	-0.950736	1.21185	1.41086	-1.53623	0.592818	0.17532	-0.92098	-2.13079	-0.151489	-0.166866	1.1214	0.239446	0.652909	-0.592198
ASD	235	2.61527	0.386883	-1.13048	0.831215	0.167583	-0.940239	0.388972	0.339153	1.21913	0.523347	0.296515	1.60146	-1.08427	0.66222	0.762558	0.770193	1.15154	-1.43683	0.768014	0.602316	0.383567	0.2742	0.309661	0.00160843	1.25126	-0.458793	-0.786678	-0.225902	2.42922	3.35419	0.114681	1.87646	-0.246629	4.1019	2.03614	1.44975	0.264404	5.5363	-0.412056	3.69269	-0.85627	5.01246	1.79605	0.140121	0.045297	1.29108	2.20617	1.55072
ASD	236	1.01483	-0.967569	-2.48318	-1.90436	-3.71774	0.475167	-0.124801	-0.461636	-1.48022	-1.35114	0.393942	0.182969	-2.57385	-0.981209	0.238565	-0.552854	-0.390614	-1.06278	-0.19978	-0.536452	-0.257579	-0.262236	-0.732762	-0.0879957	-2.27257	0.435585	0.794428	-1.42118	-1.73699	0.904585	-0.5529	-0.742202	-1.14096	-0.700665	-0.664507	0.608711	-0.2363	0.207798	-0.246448	0.277618	0.051223	1.74204	-0.31471	0.111219	-1.27459	0.758729	-0.0584448	-0.960668
ASD	237	0.562641	-2.47338	1.4733	-0.315793	0.0119373	-3.30443	-0.129321	-0.694574	-2.73094	-3.29609	0.790218	0.609638	-1.60725	-1.02835	-2.37727	-0.971217	0.411593	-1.01534	0.213422	0.53066	4.2755	-0.140004	1.80358	-0.0985426	0.667061	-0.246478	-0.38542	-0.883426	-0.876415	-5.29075	1.32378	-1.2004	-1.01485	-2.76599	-3.31834	-1.18294	-0.0697873	-1.37219	-3.63922	-3.86301	0.0642816	-1.66271	-1.64484	-2.43173	-1.98414	-1.81035	0.826812	0.607549
TD	238	3.46347	0.0696198	-3.93829	0.290388	-1.02762	-2.31794	2.49203	0.966975	-0.978109	-0.782338	-0.43573	-0.139218	-1.10948	0.676162	0.0260107	-0.252761	-0.609867	0.614691	1.83641	1.04613	-0.104444	1.59806	1.41358	-1.85364	1.23286	2.48183	3.64198	-0.390512	-5.75604	-1.81132	-0.347587	-0.814784	-0.588463	1.96512	-1.44346	-0.0368773	0.241155	1.50931	-0.960103	-1.4785	-0.538035	-0.589144	-3.32097	-1.56207	-2.29369	-1.30371	-2.23876	0.33207
TD	239	-3.53166	-2.48502	-0.53241	0.909759	-0.327201	0.810663	0.954079	1.59562	-1.07501	-1.50654	-0.475459	0.0741527	-0.927223	-2.52013	0.158925	0.346134	-0.693987	2.34929	-0.492955	-1.2199	-1.41001	-0.0298706	-0.36996	-0.0981986	-1.06862	-2.15906	-1.8529	0.954224	-1.80281	-2.12675	-0.567923	-1.02175	1.06237	-5.80632	-3.02179	-2.94575	0.163767	-3.89644	-3.05343	-2.76636	-0.892255	-2.95228	-4.82336	-2.30218	1.24198	-3.2718	-3.1805	-0.224138
ASD	240	-3.26886	-1.50546	1.03315	2.56993	2.09504	2.16323	1.45292	-0.270357	1.98685	1.76991	-0.92623	0.75968	2.52139	1.11671	0.255988	0.420596	0.923637	0.693808	-1.47852	-0.714007	1.17592	1.50842	0.686904	-0.395213	-0.101832	2.49599	2.38008	-0.545347	-0.587244	-0.244036	0.000758249	1.39542	-0.577852	-3.09616	-1.61105	-2.31391	1.13533	-2.22187	-0.201291	0.481062	-0.932917	-2.21529	1.07026	-0.308035	-1.95094	-0.58413	-0.301207	-0.295507
TD	241	6.15563	-0.455315	-3.08034	-1.99842	-1.64643	-1.43468	-3.06073	-0.698241	0.27755	-0.707103	1.37529	1.98002	-2.56782	-1.63179	0.791864	-0.739941	0.74801	-1.05154	2.77369	2.24063	-2.55444	1.95824	0.272398	-0.869066	-0.812108	0.90474	0.203827	-0.00624037	6.31413	4.84799	2.37256	2.57181	-1.28992	6.80664	1.2114	4.38415	-1.447	3.96745	0.0461672	-0.423699	3.79914	8.87142	8.1691	-2.17643	-1.3615	1.38215	3.41599	-1.07871
ASD	242	2.01882	-1.64466	1.77385	0.764	-0.243145	-0.102427	1.99558	1.08834	-0.108226	-0.602824	-0.0869076	1.14677	-3.49675	-1.74533	-2.06984	-0.287137	0.647241	1.48597	0.226783	0.661779	-1.00474	2.59183	-1.81956	1.0661	-0.543601	1.70813	1.05425	0.324692	1.55597	2.46756	1.07374	-0.693932	-0.0393066	2.24188	-1.73473	1.32991	0.551593	2.27267	2.04249	2.25374	0.490487	1.24723	-0.17939	1.55447	0.736741	-0.985611	0.627757	-0.330497
TD	243	-3.53668	3.73384	2.47366	1.30184	5.06754	0.662263	1.88401	-1.05247	0.983585	-0.886502	1.63074	1.65907	1.00471	-0.553309	0.113332	-0.501901	1.90675	3.20734	-0.391507	4.55661	-1.67666	-4.02534	2.03947	2.32602	-1.03778	-2.22023	2.77471	-1.39651	3.01732	-1.4001	3.40259	1.5577	0.325134	-3.78869	-0.733706	4.67844	-0.417469	0.697617	0.483259	4.07531	1.29395	1.17719	3.43765	0.858093	-0.18883	-1.23887	-0.406109	0.815056
ASD	244	-0.0714563	0.839239	-1.35682	-0.689378	-0.913152	0.915526	-0.441326	0.253257	0.605416	-1.3428	-0.0294712	-0.61218	-0.345392	3.04944	0.44304	-0.210397	-0.636796	0.013259	-0.688849	-0.638262	0.295705	-0.122154	0.192551	-0.36419	0.40155	1.05927	0.0202216	-0.340228	0.732271	1.09574	-0.595091	-0.941922	0.566803	-2.49275	-2.04892	-1.26875	-1.60396	-0.131059	0.758249	2.05149	-0.502783	-0.478918	1.52863	3.54313	0.749259	-1.98685	0.246797	0.150472
TD	245	2.09495	-0.832562	-0.544314	-1.24244	-1.27014	-0.33988	1.59665	0.162425	-1.04716	-0.320489	-0.0937266	-0.449965	0.230196	0.265542	-0.297412	-0.0104739	-1.2754	-0.368746	1.23307	0.604549	0.162373	0.286313	-0.72711	-0.419459	-0.662727	0.344134	0.683908	0.107692	0.102839	-0.924941	0.962316	-1.05423	-0.731968	0.425298	0.578178	-0.88923	0.408427	2.47706	-0.521856	-1.54163	-0.774736	0.821978	-0.0493399	-0.748641	-0.269576	0.419178	0.389245	2.18427
TD	246	8.54165	3.04787	5.14971	3.54323	4.35013	-0.625346	-2.37729	-0.92409	0.823685	0.877723	0.376957	1.92792	0.37913	2.56205	-1.27641	-0.517207	1.48178	-3.67465	0.914082	2.24672	3.14194	0.356732	-0.0679901	1.85376	0.457439	-1.1972	-1.45059	-1.93882	3.16574	4.79098	5.68789	0.890315	-2.91734	8.0517	8.60073	1.30352	0.850504	5.4889	-0.414915	7.46976	-2.4387	6.38363	1.46405	2.05391	0.233116	3.05809	1.67341	2.56754
ASD	247	0.78801	1.11802	4.31147	0.57816	1.7634	0.200585	-0.649669	0.053186	1.04738	3.86791	0.652786	0.828287	-0.844667	1.78891	0.754217	0.257568	0.261479	-1.65629	-0.027061	-1.27176	1.47331	-1.14422	-0.635221	0.293361	-1.54924	-1.83433	-3.45193	-1.3637	1.83925	0.379907	1.49794	1.85858	-0.960025	4.4502	2.32024	1.47991	-0.304389	3.42296	2.6598	3.29693	-0.473072	5.92086	1.35807	-0.375797	-0.991219	1.91111	1.89978	0.114474
ASD	248	1.45369	-1.24577	0.505407	-1.21083	-2.08123	0.288671	-0.993203	1.29857	0.266365	-3.12029	1.14104	1.22703	0.88895	-1.19721	1.73947	0.276865	-0.268912	-0.813877	0.633141	-0.142981	-0.821193	2.01541	1.18444	-1.29744	0.808388	-0.166587	-0.516825	-0.77989	-0.0362344	-0.163669	-1.16104	0.615262	0.0932464	0.976919	-2.48959	0.0471087	0.229401	0.627881	0.423218	0.24998	-0.895546	-1.3143	0.718006	-0.84679	-1.35998	-0.634838	-2.70648	0.33884
TD	249	-2.23292	0.516079	0.483129	0.122534	0.269275	0.09198	0.643982	-0.71316	0.917067	1.73343	-0.202072	-0.934191	1.10213	-0.571013	0.741921	-0.446328	0.113951	1.60935	0.2511	-0.158924	0.423029	-1.10242	-0.473839	-0.102507	-1.01372	0.933915	-2.1655	-0.0347794	-2.82065	-0.650461	-0.479628	0.798654	-0.572463	-2.92148	-2.68331	-1.6047	-0.31556	-1.51574	-0.00320937	0.477406	0.763571	-1.57388	-1.9089	-1.66928	-0.882773	-3.17136	-3.08027	-1.00532
ASD	250	0.983339	-2.09847	-1.42081	0.173778	-1.15371	0.207928	0.63541	-0.525435	-0.116284	-1.20776	0.989681	1.11602	0.895308	0.066882	-0.122929	0.268203	1.27743	-0.831525	0.258079	-1.62753	-0.554961	0.707278	-0.941491	1.1818	1.17287	2.15663	2.11472	-0.819829	-1.40244	-2.16398	-3.29054	0.120519	-1.11039	-1.69822	-0.350284	-1.33436	-0.00808236	-2.86037	-2.27122	-1.02941	-0.373926	-2.32952	-1.23711	-0.91655	-0.625961	-2.64353	-1.29523	-0.191576
ASD	251	4.04345	0.589812	1.12645	-2.34828	-7.57054	-1.13883	0.830581	0.621113	0.481387	-0.495659	1.1965	-0.747582	-3.60162	-7.19317	-1.48555	-4.14388	-0.0227871	4.7586	4.18374	3.39896	0.639643	-0.769102	1.14962	-1.82078	0.346412	-0.959716	3.59836	2.14447	2.25256	-1.26213	9.54303	0.110952	0.642289	6.95386	3.34957	-0.0463904	1.34667	9.3725	-0.297389	-2.23939	0.914435	-1.67812	-1.48077	-3.33485	1.82356	0.542992	2.30634	0.0691183
ASD	252	-0.885549	-0.977806	0.767641	0.690949	0.940716	2.50946	1.80507	-0.13599	0.137009	0.231717	-0.19023	-0.304144	1.26229	0.685668	-0.00884075	-0.149959	-1.55427	-0.294826	-0.80792	-1.76034	0.603685	1.31266	1.4779	-0.164333	-0.151958	1.35354	1.82819	-0.659701	-1.1767	-2.18479	-1.59104	0.157197	0.365413	-2.82089	-2.38907	-2.17365	-0.501714	0.325863	-0.734085	0.295763	-0.957095	-1.22177	-1.96117	-0.890483	-0.852632	-0.533317	0.0779171	0.901504
ASD	253	3.43555	-2.92716	-3.80142	-3.07625	-3.91019	-3.93523	-3.07589	0.692457	0.231279	0.246096	0.314089	0.418516	-2.01549	-1.21889	-0.627532	-0.345431	-0.754821	2.09591	3.62808	2.8908	-1.02664	-2.16987	-0.174188	1.15091	-1.5717	-1.3888	-0.614009	-1.01852	-0.14252	0.769662	4.12922	1.00522	1.31609	1.81956	-0.337936	3.538	3.31211	2.61438	2.45044	-0.994186	1.09384	1.93028	-1.37458	-1.04974	2.48826	2.0333	3.6384	-0.3268
TD	254	-0.380944	-0.763117	1.06919	0.231325	-0.606539	-0.229048	-1.58965	-0.531868	-0.715403	0.00745006	0.655789	-0.86423	0.54331	-1.49508	-0.820164	-1.31215	-0.859614	-0.689367	0.118663	-0.526093	0.0577924	0.148763	-1.67584	-0.263205	0.712255	-1.21498	-1.24207	-0.116771	4.4947	-1.86234	-1.08092	-0.581233	-0.0332163	-0.776332	2.90127	0.547737	0.492828	1.03597	-1.83095	-1.3854	-0.922521	-0.363191	-0.345944	0.860901	-0.233617	0.512935	-1.04486	0.94569
ASD	255	0.376195	0.656918	1.43106	2.50555	4.16644	1.26341	0.943064	-0.192668	-0.559722	-0.112363	-0.852949	-0.0104359	-0.203618	-0.87136	-0.0314107	-0.902751	-0.524337	-0.710029	-0.0165934	-0.508463	-0.690359	1.91986	0.370789	-0.406195	-0.854511	0.089697	1.60862	0.204966	-0.33552	1.0106	0.397074	-0.726717	-0.31831	-0.47927	0.750043	-0.193411	-0.160363	0.684345	0.344182	0.992092	1.84538	-0.461558	-0.627073	0.155507	-0.434558	-0.343684	0.254547	0.851875
ASD	256	-0.0738419	-0.448149	0.425418	0.879207	-0.229109	0.198263	-1.02129	0.209405	-0.212807	-1.53754	-2.48235	-0.640005	-1.97231	-1.26328	0.102678	1.70185	-0.986531	-0.632033	-0.415687	-0.684417	-2.74535	-0.951393	0.183838	-2.08013	-0.465097	-1.02213	0.404366	-1.33875	-0.770146	0.154938	0.156951	0.0425552	0.419019	-1.34256	-0.20369	-0.0684087	-1.02905	-1.27278	-1.50672	-1.32377	-0.906915	-1.76836	-0.530639	-1.76118	-0.85763	-1.31213	1.09436	-1.28337
TD	257	-1.02709	0.0890387	1.81612	0.934825	-5.40818	-1.40801	-1.67615	0.3365	0.292579	0.469392	0.289472	0.506619	-0.215352	1.2672	0.451224	0.944431	1.49345	0.924068	-0.111027	-0.360156	-1.31413	-1.76261	0.38899	0.241511	-0.0580351	-1.26681	3.22687	-0.420941	-1.74988	-1.4255	-0.335915	1.20153	0.393986	-2.10115	-0.650737	-0.254439	-0.989318	-2.25283	1.23367	-0.444265	-0.410601	0.184177	0.419004	1.74895	0.506818	0.569197	-0.75109	-0.00180283
TD	258	-0.791905	-1.6228	0.458152	0.678716	0.602936	0.729865	0.957671	0.400524	0.673346	0.571789	0.635549	1.43846	-0.265476	0.337724	0.500838	1.3057	-1.3183	0.900549	-0.846326	-0.451981	-0.433877	0.246763	-0.415749	-1.26872	0.393265	2.08973	-1.08987	0.695107	-2.32487	-0.178603	-1.73582	0.763785	0.581582	-0.598029	-1.77683	-0.807579	0.39449	-3.66163	-0.984521	0.666853	1.33493	-0.227773	0.74706	1.52522	-0.0285378	-1.4029	0.493405	-0.63406
TD	259	2.2756	0.0253199	-1.4263	0.73455	-3.89581	-0.969419	-1.5568	0.309617	0.842904	0.528484	-0.945912	0.126447	0.200719	0.133455	0.179102	2.23824	-0.2959	0.653618	0.219403	-0.273696	0.838677	-0.737123	-0.273232	1.19154	-3.79113	-2.62198	-1.24675	1.38451	-0.213552	1.42461	-0.814322	-0.471984	0.57729	-0.883674	3.86654	1.8341	0.0833818	-2.40501	4.83229	-0.838022	-0.36494	3.14061	3.05703	0.405176	0.928241	0.0921257	0.291605	-1.81554
TD	260	1.47125	1.08549	0.775447	0.397077	0.777459	-0.319232	0.349229	1.59967	-0.362457	-0.730322	-0.134141	-0.065639	0.0891757	-1.11669	0.0541408	0.0900269	0.550378	0.31323	0.851874	0.786137	-0.9071	-1.83758	-0.385845	-1.38237	-1.81831	-3.31266	2.64605	-1.10393	-0.586884	0.107075	-0.293015	-0.214735	0.905571	-2.27357	0.978755	0.444047	0.157414	0.428377	-0.709579	-0.139914	-0.246856	0.590152	0.725674	0.749745	1.00661	-0.752074	-0.741205	0.254004
TD	261	-1.91902	2.81888	2.36333	2.57313	0.0303129	4.49383	3.75168	-0.931138	-0.407086	-0.88975	-1.80282	0.0659268	2.36988	-2.32183	-0.738687	-1.50337	1.93743	-2.85846	-1.68996	-2.93221	-5.11547	1.40134	-1.14562	3.36687	-3.05079	2.20862	-1.42472	-0.0514142	-5.08688	-0.504205	-4.54416	-0.354925	-0.962842	-5.67769	0.0241251	-1.0011	-1.63617	-2.75519	2.03552	-0.676924	-2.61617	-0.588986	-1.17958	3.13979	-0.456722	-1.30162	-3.21864	-1.76673
TD	262	0.0173755	0.749857	-0.198004	-0.537338	-2.8513	-0.866488	0.175799	0.33006	-0.386223	-1.47592	-0.0492088	-0.624221	1.10144	-1.30025	-0.250445	-0.351114	0.33437	-0.786633	0.130897	-0.0712476	-1.50001	-3.17618	-1.8889	-1.06091	1.03744	-0.0790074	-0.101575	0.208213	-0.909856	-0.457484	0.366441	0.0961151	-0.12536	-0.85017	-1.46053	-0.45471	-0.373291	-0.249209	-0.210457	0.339797	0.470743	0.615733	0.380903	0.561312	-0.154729	-0.241968	-0.493345	-0.101202
TD	263	-4.76563	0.913958	2.91845	-0.498488	-1.40949	1.81521	0.749083	-0.521694	-0.450201	0.542223	-1.10344	-0.439547	-1.07718	-0.515538	-1.79384	-0.547968	0.770419	-1.0824	-2.32718	-2.59278	-1.1155	-0.713526	0.461967	2.12896	-2.67436	0.975208	-0.355966	-1.63478	1.99561	1.79179	-2.89854	-0.846619	-0.151637	-6.02172	-0.0623381	-2.39893	-0.918414	-1.52398	-0.618195	0.179882	-1.05198	-1.1749	0.865518	2.82138	0.281989	1.50778	-0.371139	-0.399624
ASD	264	4.92266	-1.57875	-4.65787	-2.59962	-2.77042	-4.70072	-3.39427	-0.953761	1.41361	4.30855	2.23821	1.62034	-1.54464	1.7347	1.32341	1.03985	2.26695	0.623774	2.66615	1.78019	2.54785	3.31432	0.64226	0.860688	3.33154	-4.42836	-2.00757	-1.77751	2.7203	2.73621	5.77917	1.01071	-0.474302	3.83321	4.74516	4.2638	-0.936393	7.65545	3.96519	2.24921	2.23572	4.92731	6.74731	-1.44136	-1.1958	2.72699	4.87203	-0.00970419
TD	265	-8.78618	4.32073	-2.20104	3.676	2.99622	2.75525	2.10309	-3.27719	0.379549	-0.336475	-0.760291	-0.246344	0.673517	-0.350234	-0.211188	1.7557	0.799923	-1.3735	-3.27968	-4.78304	3.91307	0.160885	0.089923	1.56405	0.118819	-0.654751	-1.18661	-3.35823	-1.79695	-4.03878	-4.33727	0.356051	-0.273827	-8.54649	-1.54943	-6.41882	1.04985	2.26809	-2.49494	-2.62454	-1.29973	-1.81729	-2.04276	-2.3784	1.96248	-1.85031	3.20595	-0.623624
ASD	266	-3.73835	5.25158	4.14156	1.1043	6.56328	3.2292	-3.38521	-0.74222	-1.24546	0.563692	-1.66418	-1.00772	-1.97915	-1.25706	-0.887705	0.328618	2.89806	-0.0492063	-1.96553	-2.20783	0.657913	-2.51761	2.78121	2.50934	2.48046	-0.464018	-7.09082	1.37885	3.26972	-2.50214	-2.38041	-2.80443	0.0199204	-2.41108	0.00691837	-1.68996	0.921576	0.475725	-0.500687	-1.54099	-3.11191	-2.25153	2.44796	-0.86804	-0.161981	1.89667	-1.07869	1.14948
TD	267	-1.75323	2.15956	3.5124	0.990147	4.12147	0.569979	0.204649	1.86378	0.637879	-1.36477	0.496137	0.683062	-1.79709	-0.323049	-0.0780456	2.14875	-0.374349	1.95929	-0.258211	0.129044	-2.13889	0.820031	0.118966	1.63035	0.712433	-0.876033	-0.761363	0.802345	1.82277	1.64921	2.56551	1.68139	1.30973	-1.62864	-0.496871	0.246784	-0.252685	-2.45626	1.00822	1.67323	0.910448	1.81782	-0.075874	2.13605	2.16294	0.121018	2.08091	0.775967
ASD	268	1.25453	2.68796	-4.24589	-1.0718	-6.63103	-6.57793	-2.3795	0.64773	1.03196	-0.145727	-0.204309	1.67127	0.732783	-0.169191	0.730632	0.230104	2.88651	-0.91432	-0.233241	-0.678394	-1.33967	-0.0481198	-1.28817	-0.929761	-3.1572	-1.20171	-2.9978	-0.163598	-0.533804	-1.05133	-0.825011	1.05155	1.43185	0.871129	-1.64263	-1.06668	-0.792001	0.410262	0.941673	1.61205	-0.00573668	1.47393	-0.260141	3.05981	0.137837	-0.954975	0.873797	0.839688
TD	269	7.20022	-1.5794	1.94408	3.53111	-0.328863	-0.74798	-3.59252	-1.4269	2.83757	0.637105	-0.021427	0.196803	-0.249192	2.27905	0.336211	1.04803	-0.370174	2.55977	3.60391	2.25129	2.78537	0.348937	2.33257	1.22908	3.58655	-3.90366	-1.17368	-0.165213	1.78775	1.58549	2.3785	0.669548	1.56475	3.30532	3.96416	0.919968	0.469327	4.45718	-2.38787	-2.08215	3.39969	6.55243	-0.560364	5.31504	4.46933	-0.405266	6.11195	1.80147
ASD	270	-1.79318	1.90724	2.13318	1.87771	-0.126898	2.68076	0.426505	0.479418	0.921157	0.298987	-0.993165	0.623006	0.742254	-1.31899	0.380175	0.126172	-0.0883218	0.737145	-0.573641	-0.251448	-0.892539	-1.15691	-0.738356	0.195703	0.844295	0.923802	0.590163	1.13013	-3.61932	0.0288806	-1.03286	0.846369	1.286	1.58542	-0.182417	0.0952902	-0.0687966	-2.90759	1.10768	-0.201011	1.17715	-0.0426428	0.749031	0.818265	0.319093	-2.31233	0.27167	-0.291174
TD	271	3.02134	-1.0481	1.84011	-2.42677	4.72875	0.334908	-0.380353	-0.715706	-1.9667	2.26067	-1.053	0.216581	0.587278	-2.08576	-1.061	-1.33664	0.299371	-1.83144	0.686088	-1.17756	-1.04453	0.00470188	-0.653834	-0.653557	0.837452	0.375876	0.175467	-1.24402	0.765663	1.81941	-2.86616	-1.24451	-1.14634	-0.414436	-1.08742	-0.929179	-0.292689	-0.327133	0.586637	0.0628662	0.647796	-0.443226	2.07599	0.063276	0.675721	0.224791	-0.57918	-0.323394
TD	272	3.23422	0.723826	1.60007	0.439013	1.73673	2.65687	-3.60612	0.413179	1.05079	0.318297	2.30879	0.672376	1.89211	-0.488954	-0.245878	0.518872	-0.384146	0.94062	2.17585	1.53691	0.36745	1.92952	3.91037	0.447791	0.034481	0.171776	-4.75948	1.33555	2.13246	0.648843	0.773457	1.18038	-0.0836376	0.855955	1.1544	0.723888	0.645578	-0.154848	0.653511	0.13007	-0.620688	0.119559	-2.43309	-0.950495	0.652457	0.193758	-0.507031	0.156767
TD	273	-1.97413	-2.6265	3.94485	1.92886	5.91096	1.37495	-0.506991	-0.166949	0.167491	-0.918597	-0.4252	-0.165321	-0.31236	0.320069	0.800041	0.828199	-0.455678	1.20399	-0.00899824	0.821604	-0.640346	0.933248	-0.311548	-0.790612	-2.10416	0.503807	-0.897241	0.226283	-1.55381	0.416479	-0.896033	0.467553	0.375644	-1.86208	-2.23814	0.216383	-0.746626	-1.60314	-1.42514	-0.479154	-0.33847	0.886474	-2.10074	-2.24254	-1.46596	-1.1428	-3.77908	-1.75441
ASD	274	0.827151	-0.356909	1.86446	-0.807566	-0.442336	-0.761715	-1.04635	-0.333353	-0.325881	-1.80893	2.68504	0.859738	-3.57594	1.0118	-0.984432	-0.864989	-1.40616	0.584245	-0.761112	3.88198	1.60739	-0.792824	-0.193135	-1.99522	-0.259638	-1.37059	1.05927	-1.72554	2.53222	-1.40527	-0.296757	-0.933727	0.115653	4.07629	1.635	1.9998	-0.277521	3.57903	-1.53441	-0.215724	-1.72781	0.571239	4.97495	1.03627	0.216722	0.509777	1.16694	-0.736477
TD	275	1.63414	-0.501427	-1.4573	1.6446	-0.857469	0.173463	0.57938	0.558458	0.256411	1.21898	-0.36956	-1.05978	1.56415	2.16702	0.803364	-0.275354	0.948061	-1.1619	1.73942	-0.605722	-1.49475	2.59846	-0.693233	0.992315	0.190987	0.385335	1.16759	-0.553587	-1.53969	2.73376	0.539901	-0.0630651	0.786666	1.51291	-2.09254	-1.12572	-0.376651	-3.35887	0.501991	0.49177	1.07173	0.922446	-0.799162	1.49772	0.554464	1.44839	-0.53733	0.838673
ASD	276	-3.32985	-1.66263	0.744797	-0.0992259	-0.0854634	1.27889	0.882753	0.294666	-0.210564	0.703416	0.156638	-0.0585612	-0.953507	0.323892	0.702097	-0.811587	2.35474	0.878868	-0.430517	0.241352	-1.5812	0.0516072	-1.28843	-0.0103425	-1.30953	0.926991	0.79647	2.22033	-2.45271	-0.843838	-0.00196785	-0.869226	0.470842	-1.00585	-1.9131	0.706263	0.460763	-3.84137	-0.712714	1.5256	1.58015	-2.20884	-1.37602	-0.877195	1.28047	0.134152	-0.214674	0.41708
TD	277	0.267733	0.447164	1.66568	0.707002	2.48989	1.29217	2.75513	0.00334111	0.6159	-0.285305	1.04439	0.297099	1.10788	1.02571	0.511681	1.36276	0.0911224	1.69299	0.047266	0.875055	-0.574638	1.66985	1.06128	0.0497556	3.4009	1.399	-0.118991	0.689576	1.86725	-0.0780113	8.68629	0.877831	0.0858554	-0.648431	2.35859	1.92009	-0.0795586	-0.845036	-1.41204	-0.244818	3.69126	0.917686	1.81111	1.2193	-0.27741	-0.801798	4.04095	0.527064
ASD	278	-0.436651	0.106418	1.09763	1.01935	-0.436219	-0.0500695	0.717424	0.511123	0.0802994	-0.368223	-0.46661	-0.421892	1.66193	-2.23115	-0.47212	0.215609	-0.712528	0.430502	0.17854	-0.249351	0.573108	0.0110762	1.038	-0.0444945	1.17264	0.722829	-0.513742	-1.07112	-1.40921	-3.16652	-0.680672	-0.426829	-0.465153	-1.71825	-2.43531	-1.74607	0.0485322	-0.727481	-0.143101	-1.32455	-0.711838	-2.52865	-1.81627	-0.79695	-0.0369466	-1.09308	-1.50118	-0.446453
TD	279	-0.648404	-0.0540113	-0.511511	-0.651455	0.763502	-0.0284678	0.931021	0.0197215	-0.179102	2.70557	1.16084	0.490734	-3.58297	0.678405	-0.419901	0.347928	-1.08395	0.0832227	0.210411	0.697263	1.49355	0.991121	-1.06437	0.0771244	-0.405399	-0.551989	-0.168839	0.720632	-1.13555	0.241914	0.848854	0.155257	-1.08437	0.671677	1.17104	1.00677	0.537023	0.74642	-2.47515	0.874046	0.617676	0.749799	-1.2118	-0.239762	-1.15565	0.890816	-0.973652	-0.69853
ASD	280	11.8685	10.4247	2.28627	4.85656	3.02652	0.818721	-3.03951	-1.95788	2.20312	1.22898	1.67586	2.87076	-0.964302	3.94289	2.43812	2.00308	3.78633	-4.37627	4.1406	2.91056	-3.93051	2.80684	1.78227	4.0902	4.00101	-3.00887	-2.76537	-2.14464	11.7537	5.29325	8.2018	0.362711	-3.70282	8.34042	6.60464	5.68688	-0.889283	9.05432	-7.88398	0.856494	-2.17308	4.58842	1.55865	4.89714	-1.37731	10.5325	10.8576	-0.490106
TD	281	-0.312779	0.746743	-0.840124	1.02736	0.719244	0.623517	0.653834	-0.951159	-2.10579	-0.319441	0.116967	-0.113072	-0.515477	-1.19069	-1.36081	-0.781813	-0.361502	-1.51038	-0.674052	-0.504004	-0.799318	-0.78965	0.384109	-0.389384	-0.0129032	-0.958179	2.61441	-1.58722	0.801693	2.9008	2.16395	-0.842044	-1.16682	-0.378234	0.393084	0.933546	-0.598382	-1.08376	-1.11326	-0.212333	-0.200387	0.951626	1.26465	-0.855171	-0.401038	0.400238	-0.921396	0.204668
TD	282	-0.0427723	0.308027	1.31237	0.542221	1.43105	1.27949	1.68771	0.206776	0.528431	0.648221	-0.0326041	-1.22472	0.216332	-0.126651	0.067432	0.216388	-0.802022	-0.090879	0.975685	-0.883985	0.444917	-0.36461	0.457609	-0.364222	0.1588	2.62801	-2.07817	0.565004	0.93923	-1.31096	0.0668001	0.443907	-0.423984	-2.95203	-0.659625	-1.48647	-0.58661	-1.30381	-1.30661	-1.92584	-1.20636	-1.63248	-1.57426	-1.74988	-0.591982	0.189372	-1.57876	-1.24669
TD	283	-1.197	2.15739	0.924396	0.854874	1.91123	2.28813	1.35676	1.1311	1.71255	2.50024	0.077253	1.15955	-0.835056	-0.0213044	0.305136	0.385988	0.8625	1.80213	0.564608	-0.76821	1.639	0.110655	2.47271	2.65636	-2.48317	4.10812	0.447731	0.140552	-0.659737	-3.47697	1.9269	1.18274	0.955747	-3.46823	-0.319329	-1.35464	1.47357	-1.79649	-0.735411	-1.24037	-1.08246	-1.16027	-3.34661	0.945954	0.746155	0.0336982	-1.7367	-1.15331
ASD	284	1.78392	-0.111392	-1.18029	-0.0987138	-0.0656916	-0.714573	1.10999	0.915487	-1.02738	0.116868	-2.58383	-0.682692	0.463783	1.90239	1.11312	-1.43514	0.659685	0.0126623	1.99716	-1.38657	0.291096	-0.372419	0.434724	-0.716398	0.919973	-1.5338	0.293881	-0.102675	1.94757	-0.336227	0.717259	-1.07463	-1.36068	-2.38128	-0.386538	-3.16728	0.61111	-0.327454	-0.150169	0.937922	3.13946	-2.1097	1.64236	0.535047	-1.18046	0.301483	-0.271831	-1.21291
ASD	285	-1.36235	1.58208	3.89602	0.648758	2.06137	-0.620697	2.23746	0.509838	1.16829	2.36353	0.705485	1.6775	-0.168092	1.47591	0.741584	1.38624	0.87061	-1.39894	-0.956142	0.222435	0.157868	0.291514	-0.892728	-0.636305	0.5472	0.985356	-0.222687	-0.503988	-0.383622	0.340042	-2.03981	-0.171018	0.415264	0.806207	-1.18446	-0.39411	2.18332	4.06409	0.328018	1.14115	0.279126	0.511229	0.0776842	0.901386	0.621745	-1.11694	1.25443	-0.191511
ASD	286	-0.908057	-1.19476	3.17373	4.005	7.75445	0.514207	2.99649	-0.0858955	-0.0597224	1.94027	0.89349	2.1169	0.718315	-0.511333	1.31521	0.314257	0.0454529	1.43965	-1.23244	0.0276989	-0.497501	-1.31534	-1.21671	-0.76658	-3.66542	-2.68949	-6.0253	-0.915498	0.160188	-2.25077	-3.48444	-0.456291	-0.47355	-3.93593	0.432422	-0.8088	-0.388905	0.590414	0.658485	0.0507369	0.296098	0.241101	-2.39377	-1.50054	-0.376262	1.26376	-1.69481	-0.862751
TD	287	1.04198	1.03531	-0.860323	0.253019	-0.0746722	-0.416813	0.502185	0.284765	-0.815434	-1.77783	-0.969834	0.572119	-0.544349	-1.23899	-0.302451	-1.22024	-0.487807	0.221803	0.437245	-0.46638	1.49906	-1.84172	0.189151	-0.109876	0.255958	0.82842	1.49795	-0.128061	-0.399461	-0.282259	-0.622595	-0.214317	-0.376109	1.27374	0.23096	0.0578303	-0.802755	0.382992	0.75228	0.427163	-0.621367	-1.56023	0.790635	0.177213	-0.854709	-0.47687	0.162055	-0.84141
TD	288	-0.225907	-1.09393	-2.90558	-1.21548	-2.62698	-1.42705	0.0723337	0.918899	0.127329	-0.903617	-2.01842	-1.95991	-1.92985	-2.50739	0.190435	0.417882	-1.72403	-0.989297	-0.532222	-0.950193	-1.27391	-2.26686	-0.698337	-0.0724664	0.0877963	-0.108188	-1.87377	-0.368154	-1.90815	-0.169356	-2.1202	0.250615	0.32676	0.910906	0.169675	-0.343283	-1.00823	-0.578157	-1.07801	-0.504806	-0.803602	0.433353	0.805059	0.505181	0.18098	0.0280596	-0.15287	-2.02068
TD	289	-2.35988	-3.66835	-2.35235	-0.49382	-0.155185	1.36323	-1.49075	0.590267	2.28247	1.2887	0.896618	2.10161	0.431404	-0.114472	2.51501	2.24673	0.71966	3.37414	0.693822	0.764308	-0.585632	0.90967	0.0855789	-1.95334	-3.7073	-0.0811993	1.08934	0.523435	-0.0777853	-2.68167	3.49113	2.13563	0.736993	-2.30682	-4.07507	-1.65182	-0.219696	-2.25024	-0.0656498	-1.51565	0.770594	-1.42548	-3.26244	-1.48558	0.793174	-0.584828	-1.85979	-0.607136
TD	290	8.0091	3.21979	1.01438	0.3136	1.09776	-3.41257	-1.81364	-1.01612	0.748739	0.0410336	3.27106	1.86911	-0.606274	-0.231862	1.6747	0.304139	0.906377	-4.80692	1.3961	2.20899	3.59063	5.93301	1.39487	-1.50317	2.24388	-0.154937	-1.02209	-2.16396	6.04433	-0.290877	3.15205	1.64053	-1.53902	14.3904	4.88226	3.56389	-0.460366	11.4457	3.51888	0.989722	0.453178	13.8732	4.19361	5.61097	-2.1431	6.01333	5.13795	2.12606
ASD	291	-0.702109	0.245583	-1.18137	-0.617025	-0.76181	-0.372773	1.99472	0.0545137	-0.893864	-0.439683	0.500481	0.0905437	0.493202	-1.87247	-0.0202866	0.337951	0.200588	-0.300472	-0.425859	-1.30575	1.22443	-0.0171298	-0.737908	-0.625453	0.940987	0.622687	2.05959	0.129093	-0.680831	-0.266205	-0.315579	-0.537364	-0.164131	-4.37859	0.62882	1.30232	-0.25031	0.776366	-0.0663344	0.64636	0.96293	-1.05235	0.104678	1.41096	-0.137638	-0.446368	0.63872	0.455465
TD	292	-0.707663	-0.569052	-9.10607	-2.21624	-7.27017	-3.51681	-3.44169	2.78926	-0.249339	-4.15945	-1.21507	-2.57653	-3.42972	-6.00635	1.55556	-1.93181	-2.63983	1.4168	0.985312	0.231737	1.9727	-0.621322	-2.29436	-1.00447	1.66445	-0.209303	-1.49978	0.102182	-4.0515	-2.84022	2.5035	-0.099618	0.421546	-1.98318	-2.68348	-0.563463	1.4113	-1.62403	1.24726	-2.33555	3.33696	-2.62315	-0.712226	-0.335735	1.19341	-0.989879	-0.0438488	-3.20609
TD	293	1.6828	1.10652	5.65236	0.858226	4.07143	-0.113592	2.41273	-0.502016	0.521547	-1.27169	0.365047	0.362203	2.65268	-0.615477	1.08271	0.271783	-1.01041	-0.16834	1.4703	0.993848	-1.53622	1.20358	2.53881	3.95228	-0.295202	1.68002	0.179237	-0.776838	5.24959	-0.55516	-2.26364	1.14718	-0.758577	4.09088	1.50405	2.09297	-0.349759	4.59198	2.89322	4.20733	0.485901	-0.708501	4.43097	1.97329	-1.12879	2.55987	0.14129	-0.444834
TD	294	-1.1438	2.24018	2.4816	0.412153	1.35334	-1.03292	1.55258	-0.0176098	-0.182352	-1.24401	0.786033	0.880287	-0.780634	-0.761146	-1.09265	-1.06639	-0.654903	-1.43367	-1.05087	-0.609583	-1.75746	-0.387147	-0.280005	0.36513	2.30679	2.03382	-1.17084	0.88554	1.00233	1.29166	1.20029	0.46793	0.896095	-0.278409	-0.48389	-1.11994	-2.75032	-4.79605	0.115696	0.196145	-0.502407	-0.920507	-0.31822	0.5072	0.426578	-1.31536	-0.447538	0.290045
ASD	295	3.11097	-0.790225	0.864883	-1.55876	-2.282	0.145152	1.32285	-0.781942	-2.31039	1.87996	-0.336722	-0.266498	0.759733	-0.934988	-0.130098	-0.055016	-0.15288	-2.71525	1.11082	0.15438	-2.68148	-0.162899	0.545973	1.42558	1.98968	2.70611	1.50154	-0.890453	1.64882	0.922219	-1.21259	-2.36898	-2.88151	6.47775	3.03425	1.30831	-1.00562	0.360334	2.17353	-0.766915	-4.88163	1.20501	-2.60388	-1.50985	-2.50026	2.89402	1.70606	0.701593
TD	296	-1.20933	-0.947248	-0.164038	1.60314	1.36153	0.209299	1.93831	0.378689	-0.569623	0.556923	-0.625353	-0.664271	1.81745	-1.83403	-1.41845	-0.0687194	-0.390023	1.42514	0.522943	-0.250856	1.41551	-0.220518	-0.762654	0.318305	1.15023	0.323296	1.65039	-0.117155	-1.31317	-2.20794	1.04191	-1.56706	0.679719	-3.054	-2.13859	-0.221906	0.730961	-1.65137	-0.845406	-1.28931	1.12262	-0.641238	-1.89993	0.509172	0.85924	-2.07631	-1.23835	-1.52549
TD	297	0.0243532	-1.89367	2.97435	0.255011	1.70713	3.3252	2.19528	-0.84249	-1.09017	1.58796	-0.567658	-2.18108	1.94458	3.62496	-0.376659	-0.0598544	-1.24785	-0.263454	0.613391	-0.137093	-0.813886	-0.551362	-0.19599	0.0324346	1.94167	1.03667	1.61625	1.57361	-2.60653	-2.28008	-1.98072	-2.4711	-0.252883	-4.15023	0.0194265	-0.976289	0.430537	-1.40966	-1.12646	-2.11689	-0.191347	-1.44706	0.0853938	-0.851168	0.137104	-1.30694	-1.99612	-0.133405
ASD	298	-0.0318866	-1.43907	-5.38679	0.312902	-3.12885	-0.452197	0.092735	1.09474	-0.434284	-3.18431	-0.788141	0.51218	1.90664	-3.15939	0.202531	0.565367	0.93339	-0.214139	-0.127771	-1.56828	-0.404784	-0.503678	0.22417	-0.183047	-0.832385	-0.901169	1.4335	-0.34674	-0.272457	-1.59073	-0.844839	0.037433	-1.07993	-0.856922	0.264407	-0.419786	0.151362	-0.329876	-1.22745	-2.80996	-1.40782	-0.115343	-1.74896	-0.424427	-1.00654	-0.434268	-0.992778	0.537137
ASD	299	-0.263177	-1.41532	1.19112	-0.470693	1.63598	1.05721	1.23245	0.0227752	-0.00638827	-0.0171779	-0.563738	-0.119489	0.400843	-0.181048	0.715729	-0.0363208	-0.349875	-0.168883	-0.0517719	-0.52351	0.219372	-1.16856	-1.13196	-1.798	-0.233579	0.294415	1.71436	-0.0069318	-1.94695	0.629623	0.872142	0.530325	0.324172	-1.69446	-0.393205	-0.336414	-0.532455	-2.09426	0.987615	0.473421	0.378417	-0.65132	0.963021	0.531135	-0.00846376	-1.01314	-1.64168	0.169615
TD	300	-2.73486	-1.77128	-0.280847	-0.407201	0.416048	2.25967	1.94311	1.00805	0.0566472	-0.144158	-0.769623	0.0953582	2.32786	-0.372844	-0.846927	-1.14949	-0.436862	0.153791	-1.28621	-1.94479	-0.132963	-1.48229	-0.0151454	-0.193473	-1.63608	-0.646943	-0.330319	1.52692	-1.63591	-1.60267	-0.710735	0.247574	-0.570585	-2.64544	-3.33462	-1.60571	-0.663322	-1.04106	-0.696393	-1.31074	0.706813	-2.01585	1.1873	0.531237	-0.461529	-1.83499	-2.16859	0.3116
TD	301	-0.372004	-0.461498	2.80862	-0.61423	4.01653	0.457508	2.81249	-0.746666	-1.80133	0.513769	-1.51771	-1.35104	-0.0603321	1.7045	-1.252	-1.27369	-1.81715	-1.28391	-0.472025	-0.655524	-0.573029	-0.401673	-0.0141007	-0.372981	0.400569	2.94699	-0.466639	-1.26758	-5.03648	-1.03579	-1.58553	-1.77648	-1.63649	-2.64095	-1.63648	-2.16747	-0.726537	-0.10913	-2.20569	0.258356	-0.46402	-1.99719	-0.426301	-0.132593	-1.11193	-1.20093	-1.6875	-1.45068
ASD	302	-4.61357	5.70056	1.74824	2.40417	4.00463	3.73696	7.17175	-0.309513	-0.383237	-0.763304	-0.595457	0.236052	1.17272	-0.350823	-0.183224	-1.37133	-1.14853	-1.607	-4.04524	-2.19616	0.658865	-0.829264	0.629391	0.611554	-0.322164	4.31018	3.40755	1.21713	-2.7507	-1.59503	-3.77343	-1.52877	-0.447136	-0.592522	-2.80194	-2.0427	-0.64364	-0.706217	-0.221437	-1.26447	-0.309955	0.514811	-1.14261	-1.12786	-2.06089	-0.926782	-0.355417	1.46385
TD	303	-0.0889009	-1.09309	-4.42975	-2.18812	-1.94031	-2.64149	1.28981	-0.689364	-0.0171157	-0.576562	1.6264	1.50433	1.82801	0.481441	0.244895	0.785964	0.851762	0.846808	-0.21235	0.557871	-0.742715	-0.23047	-0.846159	-1.95274	2.11876	1.36422	1.75498	0.757398	-0.679926	-1.18827	1.36546	0.738982	0.101574	-4.6345	-2.32077	3.4636	-0.0381531	-0.390239	-0.782274	-0.769025	-0.566088	0.229466	1.94891	-1.64691	0.715209	0.949601	0.472653	-0.293141
TD	304	-6.34873	-0.50031	0.780352	-1.33728	0.213338	1.09317	1.31092	-0.578798	-0.0375799	-0.640989	0.100019	-0.220303	-0.273845	-0.264387	0.550175	0.0924942	-0.46324	0.0124063	-3.02804	0.130565	-0.406466	-0.487029	0.146724	-1.1078	-1.30576	1.58333	1.45007	0.557606	-0.991012	-0.482244	-1.46278	0.0228107	0.854868	2.58753	-1.79632	-0.627735	-0.617877	-1.75754	-0.34294	0.377259	0.908314	-0.683542	0.579573	-0.554899	-0.497098	1.16969	1.96246	0.467907
ASD	305	-3.70477	-0.3252	-1.50761	0.536682	-1.38281	0.469364	1.88715	-1.15722	-0.153819	1.0651	0.96611	-0.480879	0.417755	-0.945997	-0.920978	-0.239153	0.0168323	-0.0358576	-1.99735	0.619294	0.829059	-3.42612	-1.39534	0.696467	-0.5417	0.0751399	0.274127	0.503031	-0.533176	0.970197	0.0524169	0.572038	-0.284822	-0.744659	-2.21465	0.943623	-0.700681	-2.83937	1.39474	0.20112	0.256607	-2.35834	0.350206	0.0486102	0.000395164	-1.20154	0.608494	0.626059
ASD	306	-0.271194	-1.2313	-0.298065	-0.492173	0.672861	0.101473	2.32857	0.58629	-0.186009	1.58384	-0.307394	-0.972378	1.15451	-0.561642	-0.188098	0.15832	0.522674	0.100331	0.325048	-0.211705	-0.0872311	-0.23612	-1.16436	-0.517771	-1.02299	2.33738	-4.17281	-1.06142	0.132905	-0.1988	-1.07562	-0.533717	-0.231011	0.536525	-0.438459	-0.206934	-0.403289	-2.01455	-0.707084	-0.109231	1.31896	-0.87394	-0.059801	0.551056	-0.27737	-0.727594	-0.766167	-0.370122
TD	307	-1.10376	1.12483	1.17264	0.271808	1.14039	-0.113585	0.376367	0.464147	0.556897	-0.776262	0.109457	1.7267	-0.167409	-0.17452	-0.521626	-0.728313	0.633691	1.50857	0.305045	-0.27639	-0.237529	-1.3756	-1.6781	0.43449	0.738314	-0.526046	1.24683	0.0977961	-2.54716	0.293081	0.273259	0.369176	1.36011	-0.752287	-0.734274	-0.953938	-0.5899	-1.52772	-1.10552	-0.428616	0.23851	-0.19669	-1.52283	-0.981361	0.565225	-0.688124	-1.32132	-0.645881
ASD	308	-2.67842	3.12433	3.58021	0.312528	2.51561	4.96002	3.2078	1.24388	0.403393	1.25626	0.397765	0.251288	2.23789	-0.12288	0.941121	0.74295	0.0405998	0.492608	-1.3729	-2.89612	-3.41684	-4.4364	-1.7964	-2.25678	3.29859	6.09236	-0.804893	1.60781	-5.00081	-2.95962	-1.69513	0.0809041	-1.73035	-7.59081	-0.193664	-4.45177	1.81686	-4.02975	-1.22052	-1.38755	-1.31383	-0.291863	-0.481052	-2.50267	-0.429865	-0.895422	-5.83572	-1.40199
TD	309	-0.746624	0.504783	0.808887	0.256713	-0.152456	0.573095	0.553568	0.388935	-0.253803	0.351948	0.274764	-0.681922	-1.38401	-0.696344	-0.573475	0.0941608	0.970189	1.03795	0.638933	-0.0339709	-0.657142	-0.97231	0.00054086	0.157478	1.1622	0.738658	0.198222	0.0905925	-0.359133	-0.211772	-0.232129	-0.434882	0.888911	0.480447	-1.3095	0.0834018	0.441166	-1.29415	0.200173	-0.772238	-0.648401	-1.52704	-0.359874	-1.39669	0.199374	-0.31953	0.388837	0.437242
ASD	310	0.308784	-1.19143	-1.78104	-4.71587	-2.14063	-0.220431	0.648041	1.23563	0.25793	3.50271	4.19958	1.23237	0.127204	2.3552	0.398494	0.900811	2.0428	1.44482	1.28421	2.04531	-4.03832	1.48813	-0.470547	0.692735	-0.310758	0.747322	1.92562	2.42935	-0.958619	0.761599	0.917022	-0.349684	0.479806	1.82249	1.55514	2.25506	1.17886	-1.12037	1.14029	0.552674	1.87368	-1.00424	-5.88835	-2.68855	-1.02278	-4.01992	1.49387	0.776418
TD	311	0.548382	-0.58499	-0.882846	-0.185363	-2.4431	-2.6651	-1.04891	0.310894	0.0214096	-1.42509	-1.05707	0.311498	0.302663	0.586675	0.0563115	-0.457617	-0.902686	-0.299931	0.0132146	-0.670279	0.164226	-1.50028	0.073436	-0.514624	-2.56654	-1.73211	-1.63866	-0.0117662	-0.0441181	1.38638	-1.15669	0.482783	0.26957	-0.0223152	-0.73377	0.0728261	-0.754403	-0.411854	0.568767	1.22964	-0.475249	-0.416297	0.831178	0.471732	-0.135157	0.246128	0.638542	0.862787
TD	312	-1.01509	2.31718	0.478092	-2.51009	-0.126044	-0.179721	-0.854167	-1.94558	-2.4412	-0.783593	-2.06978	-2.05629	-2.12434	-0.523738	-2.23647	-1.70979	-0.550324	-2.66217	-1.74419	-2.76298	-1.12328	-0.964165	-0.404406	-0.645989	-0.278317	2.02968	1.60611	-1.97286	1.39934	-1.37169	-1.63506	-1.9308	-2.37465	-1.69931	-0.106195	-1.41438	-1.05857	0.4067	-1.03285	-0.987151	-1.44741	2.20712	0.192701	-1.03271	-2.19609	0.196253	-0.206095	-1.4067
TD	313	-3.66084	-1.88896	3.38954	0.0513295	1.26158	1.81051	1.64119	0.0828989	0.187067	2.03561	-0.477295	-0.54474	1.47509	0.309616	-0.250907	-0.109308	-0.693145	0.140702	-1.41476	-0.052392	-1.84376	-2.50979	-1.74932	-0.0692813	-0.891084	3.04901	-1.01637	0.25816	-4.25859	-1.87045	-0.377589	-0.335296	-0.461611	-1.92008	-1.61238	-0.9645	-0.765775	-3.17512	-0.409407	0.567917	-0.449074	-0.940905	0.566238	0.352885	-0.360038	-0.778802	-0.689967	0.6827
ASD	314	1.45104	0.728394	-0.996255	-2.24354	-2.51813	-4.40695	-0.86854	0.177586	0.183524	-1.06925	-0.525504	-0.562489	-1.51103	0.731751	-0.150486	-0.197216	-2.11284	-0.745186	0.557144	-0.674077	1.15458	0.703435	-0.266061	0.171957	0.815458	-0.651344	1.25575	-0.772349	1.8899	0.465684	2.39101	-0.0603164	-0.178981	0.521553	-2.07197	-1.8142	0.636045	2.50391	-0.0947857	0.628181	-3.10865	1.39931	2.37356	2.11417	-0.0298809	0.265597	-1.36102	-1.05528
TD	315	-2.84953	0.750303	2.71196	-0.170267	0.823867	-0.103014	0.141925	-0.228462	0.555449	-0.757917	-0.722565	-1.38196	0.621888	1.61476	1.4898	1.88427	1.98024	0.115922	-2.22141	0.00781505	-1.76685	0.427976	0.647967	-0.64727	-0.0268955	0.025651	-1.06083	0.54204	0.246384	-1.87796	0.140775	0.651127	0.395728	-0.858243	0.0716145	-0.0201884	-0.127608	1.25076	-1.68876	-0.286659	0.675011	-0.586057	-0.444186	0.0544324	1.7198	-0.458512	0.242977	0.958529
TD	316	-0.767751	-1.06782	0.0108753	0.670457	1.41914	0.156629	1.6233	0.202311	0.374636	1.13509	0.359696	0.0469978	-0.275318	-0.0353698	0.0553686	-0.810021	0.67512	0.495868	-0.568658	0.418227	-0.846318	-3.08488	-1.40364	-0.206094	-0.393605	0.711535	1.21469	0.0786223	-1.00423	0.816475	0.226043	0.585411	-0.116835	0.539559	-0.732912	0.0892002	-0.0669914	0.638205	0.306608	0.605559	0.0373064	-1.13484	1.19219	0.451913	0.350022	-0.34455	-1.07099	-0.323936
TD	317	-1.35242	-1.43189	-0.79673	-0.0190012	-2.06961	-1.02036	2.17388	-0.050724	-0.734453	1.21711	-1.0938	-1.16339	0.0262211	0.491497	-1.00656	-1.24791	-1.5791	0.674251	0.366521	-2.07206	-2.05734	0.247923	0.229145	-0.527543	-0.603441	2.55699	1.98786	0.997535	-2.30529	1.33772	-2.5825	-0.463473	-0.181722	-7.9802	0.692248	-0.608943	-0.0565291	-1.00499	0.161216	0.405761	-0.181412	-2.10649	-0.562753	-2.39258	0.841619	-0.72443	0.137194	0.194153
ASD	318	2.7639	1.49055	-0.0782398	2.29797	-1.57496	1.45767	0.190474	1.50937	-2.04217	-1.80012	-0.913401	0.295578	1.28966	0.137601	0.71016	-0.547977	-0.414437	-0.375231	2.13445	0.680355	2.15839	-1.99177	2.98546	1.60676	2.14574	4.20426	-0.322454	0.451857	-2.81793	0.378039	2.45366	-1.52589	-0.726941	-0.107593	-2.6323	-0.623421	-0.621577	-1.0443	-3.68401	-4.3887	-2.03154	-0.138985	-6.51776	-2.98622	-0.805091	-0.754669	1.24123	0.675911
ASD	319	-0.128321	-1.14435	2.77619	0.732687	2.05774	0.344683	0.934212	0.503759	-0.371286	0.126511	0.58487	0.228122	0.664187	-0.673293	0.409765	-0.398448	1.79332	0.0965235	0.126289	-0.188111	-0.815499	-0.493442	0.401924	-0.621686	-0.32684	0.907971	-0.265584	0.446015	-0.829856	1.17462	0.389785	-0.0572878	0.104657	-0.29693	-0.483625	-0.199386	-0.243576	0.101468	-0.242431	0.785667	0.72052	0.259228	0.122269	1.27425	0.44364	0.0207092	-1.80704	0.0320126
TD	320	-1.89726	4.68422	0.239553	3.76327	4.61378	-2.77745	0.590716	2.51249	1.13898	0.604958	-0.312541	0.45438	-0.0262357	-0.91362	-0.478255	-1.36642	-3.29575	3.64937	0.405884	-0.540849	1.01354	1.52067	-0.0488889	2.3052	1.21129	0.0172209	3.66909	-1.15723	-1.17513	-0.740258	-2.20066	1.70748	2.5656	-4.57901	0.00950802	-1.48808	0.160641	0.824279	3.76203	0.46419	-1.21285	-4.20342	0.598161	1.10399	1.05177	-0.37863	1.69336	1.27551
ASD	321	0.901804	0.251358	-0.690195	-1.97673	-1.87208	-0.357302	-1.83812	2.78189	-0.537207	-0.893634	1.51842	-4.75848	-2.56253	-0.316017	1.38939	4.14039	-2.46751	6.52022	0.438113	1.74138	0.176854	1.67314	-3.58362	-1.74157	-1.60273	3.44912	-0.322111	-0.194534	-1.90981	0.432243	0.161619	1.17931	-3.83529	-4.82698	-0.385555	-8.42843	-6.4069	0.260672	-5.493	-0.939256	-3.98346	0.173349	-0.228061	-4.92443	-3.8457	0.487997	-0.571442	-3.15745
ASD	322	17.3662	-0.685288	-25.4033	1.17424	-15.8347	-12.4201	1.93597	1.95341	-3.63289	-4.49141	0.191541	-1.53889	-16.7718	-3.94536	-1.51578	-4.00597	4.09031	1.90589	2.31661	11.6852	-5.87857	-2.32167	-5.18092	-9.51315	4.04195	-25.9855	7.81843	-2.69734	-14.9934	10.1514	1.55005	-0.787156	-3.94945	14.376	-2.03571	0.773497	-9.4115	-17.6068	-3.30106	-1.90087	0.489369	2.63908	-4.13287	-6.8752	5.03615	-3.16481	5.17344	-0.416096
TD	323	-3.21857	1.36307	1.54108	0.0565989	-0.170884	-1.39516	-1.05257	-0.153229	-1.39244	-0.158649	-0.238624	0.0769861	-0.0053294	-0.317263	0.430463	1.0947	-0.391874	-1.59719	-2.91478	0.638252	0.320053	-1.77645	-0.826359	-1.44045	-0.993672	-0.426276	0.947537	0.342158	5.04669	-1.95971	0.984336	-0.942745	0.021093	2.47588	2.62008	2.85642	-1.07375	3.06128	1.3389	1.19489	0.803965	0.176468	2.12411	3.51541	0.791048	1.56315	-1.51202	0.165604
ASD	324	-0.703503	1.35335	5.16059	0.812272	3.10016	1.34372	0.444152	-0.823895	-0.131021	0.565578	0.94334	2.2118	1.92093	2.44148	-0.531563	-1.52556	1.90723	0.877565	-0.631195	1.24567	2.48962	1.95778	1.53168	3.68107	2.12693	0.968457	1.10034	1.14108	3.38633	0.995042	3.20197	0.45999	-0.409059	4.3195	3.43225	0.467121	1.27476	-1.17694	0.201433	2.53733	0.33758	-1.77395	1.19885	1.8627	-0.161958	1.31584	2.66261	2.54676
TD	325	0.550377	2.39862	2.79598	-0.644553	-3.60035	-1.2402	-0.30524	-0.0633719	0.613061	0.93267	-0.835182	-0.336909	0.295959	-2.2226	0.176857	0.24966	-0.391785	1.10281	0.790353	0.154236	0.189816	-2.30382	-2.09116	-0.109773	-1.53828	-0.549917	-2.00694	0.034033	-0.952337	1.7373	0.764886	1.37322	2.45388	3.56027	-0.0642245	-0.180753	0.869998	1.47364	1.07791	0.319878	0.782548	0.21014	-1.58475	-0.334044	1.16008	-1.05746	-0.63456	0.20668
ASD	326	-1.65931	0.35054	0.90641	-0.82422	0.150416	1.22629	-0.217802	0.0841531	-0.0344729	0.745892	0.798752	-0.932633	-0.176121	0.639812	0.582095	1.27381	0.575101	0.495457	-1.054	0.578004	-0.61573	-0.40977	-0.0948201	-0.705481	-0.0587509	-0.599073	-0.834186	0.40902	-1.84582	-0.443265	-0.153822	0.287159	0.399131	1.22015	-0.842343	-0.650766	0.270426	3.15204	-1.0771	0.911669	1.50143	0.623745	0.871119	-0.0371051	-0.834688	-0.120473	1.26828	-0.0233896
ASD	327	-4.94258	7.22982	9.81114	1.54336	6.39996	7.30588	1.36825	-0.231017	0.822836	3.72088	0.0741072	-0.353104	5.28452	0.874984	-0.359982	0.969609	0.684027	0.671297	-3.60332	-0.321313	-0.422507	0.538463	-0.583095	-0.91817	-2.46942	0.729894	-1.1288	0.368989	-5.35675	-2.43558	-2.21327	-1.08607	0.683804	-3.42088	-0.639129	-1.12902	-0.0998263	-5.07902	-1.5135	-1.07445	0.65714	-2.12647	-4.77273	-1.9315	1.00926	-0.16845	-1.12803	0.106233
TD	328	0.938331	-3.18686	0.163718	-0.168103	0.319969	-0.826981	-0.762678	-0.484419	0.355694	0.388769	0.391287	0.08082	0.253873	0.379004	-0.731295	-0.222284	0.373297	0.589939	1.00888	0.160553	-0.220652	0.451579	-0.660046	-0.986157	0.417988	-0.124042	-0.397153	0.150514	1.40697	1.78117	2.46123	0.655318	-0.838975	0.588726	-1.01278	-0.61076	0.173831	1.28556	1.07701	0.376709	-0.386716	1.14579	-0.332853	2.44105	-0.619065	-0.647194	0.674429	1.09557
TD	329	0.0554207	-0.9811	2.60573	0.220248	4.02382	1.69399	-0.675525	0.182618	0.881417	2.25118	-0.384741	-0.980435	0.536222	1.72793	0.697336	0.909306	-0.590903	-0.362145	-0.36792	-0.272385	-1.23017	-1.19394	-1.43947	0.631054	-2.27467	-0.561984	-1.19002	-0.0211938	-0.316859	0.122224	-0.183509	-0.0826761	0.697287	-1.43263	0.306979	-0.107671	-0.0650801	-1.92034	1.12106	0.369355	0.12084	0.101103	-0.875437	0.400479	-0.104303	-0.57963	-3.19858	-0.773026
TD	330	0.538283	-0.210173	-0.364466	0.404979	-0.654511	1.22113	2.17265	0.177524	0.309707	0.0131586	1.18324	-0.0516019	1.01291	-0.151406	-0.0327284	0.504116	-0.367372	0.053965	0.321597	-0.376154	0.0409366	0.0481737	-0.0308855	-0.821244	1.43218	2.92163	-0.167592	-0.663982	-0.998774	-0.863933	-0.697734	0.563616	0.673382	-0.86052	0.653671	-0.966926	0.36142	0.0540125	0.475765	0.0908544	-1.24905	0.369844	-3.16745	-2.93114	0.0180919	0.842467	-0.811538	-0.0878757
TD	331	2.92418	0.784207	2.06113	1.1673	0.913039	-0.752941	-1.83157	-0.780903	0.168343	0.837798	0.0679284	0.911797	-0.010554	-0.119268	-0.125996	-0.619785	0.944398	2.04383	1.815	1.54689	-3.14288	1.48674	0.736657	0.671621	4.24304	-2.47441	1.83871	-1.19942	0.450934	1.85641	2.56402	-0.255685	0.0318999	2.49229	0.72495	0.62885	-0.197087	4.19454	2.02627	1.02624	-0.164619	1.88626	2.42254	-3.35828	-2.34378	2.25866	1.98309	1.43536
ASD	332	-2.63816	0.65723	-2.28935	1.43607	-1.29457	-0.665749	0.0118686	0.201282	-0.128483	0.469653	-0.662486	-0.167321	-0.946187	-0.894948	0.0590676	0.233277	-0.466433	0.216456	-0.367163	-0.596276	0.0562572	-1.50021	0.644671	-2.72229	0.193405	0.45177	0.598048	-0.901228	-0.235846	-0.394296	-1.30677	-0.0501518	0.0713003	-0.0290322	0.492202	-0.000766632	-0.126259	0.818518	-0.414264	0.110843	1.24301	-1.20752	0.439657	-0.110021	-0.506336	-1.91905	-1.43807	0.171574
TD	333	-0.242734	-1.02927	0.8429	-1.2099	0.614581	1.23308	-0.154431	0.418442	0.27821	-0.867476	-0.0788347	0.303153	-0.791722	-0.00145607	-0.169222	0.483027	-1.02179	0.159246	-0.206017	0.0163123	-1.57397	-0.344392	-0.500814	0.450255	-1.02058	-0.867705	-0.260883	1.24449	-1.92343	-0.390125	-0.727473	0.0938185	0.571433	-2.18861	-0.314216	-0.475399	0.662248	-3.00317	-0.808449	0.417062	0.117546	-0.294624	-1.1883	-3.18184	0.340603	-2.68549	-1.94222	-0.0446946
ASD	334	-0.271342	0.0618642	1.09983	-0.911618	-0.452822	1.09629	-0.224695	0.399437	0.188367	0.618837	-0.310406	0.619755	3.10841	1.7463	1.34928	0.696447	-0.0223086	0.408152	-0.549862	-1.8785	0.438112	-0.22661	-0.679702	1.77171	-0.875215	1.50296	0.246253	0.774763	-6.22309	1.00731	-0.73954	1.47456	0.367541	-7.81295	1.80564	0.267152	0.946288	-1.28603	1.55388	0.230769	1.50277	-1.87685	-0.31853	2.31966	0.270499	-1.17032	0.458537	1.44089
ASD	335	-1.30183	0.176343	3.15056	2.64789	4.3904	-0.373955	0.735029	-2.14153	0.916085	1.83588	1.19851	0.365152	5.60208	3.35849	-0.283608	2.01646	-0.0784831	0.713762	1.0579	-0.509011	0.556777	-0.326911	-0.284978	0.82002	2.78526	-0.456578	1.67948	3.01961	-2.35883	-1.22529	3.59436	0.468401	0.000816563	-3.94507	3.15969	-0.63755	0.940834	1.17656	-1.91607	2.98909	-2.21373	-1.79676	-0.834851	-2.009	0.78496	3.60235	2.52412	0.543055
TD	336	3.09073	-2.78471	-3.7752	-1.26088	-1.74771	-1.70758	-1.72839	-0.812772	-0.632139	-0.918073	-0.235237	-0.594498	-2.38465	1.16855	0.209109	-0.0457658	-0.285995	-1.70687	0.795713	0.693317	2.79151	0.0511879	0.0550605	-0.581087	0.309798	0.841095	0.0658701	1.49389	1.99561	0.214814	0.268982	-0.444725	-1.08529	3.0262	0.968703	0.770356	-0.252918	1.74479	0.356043	1.57503	1.11184	1.79433	0.507456	-0.213926	-1.36749	-1.34108	0.349748	-1.72046
ASD	337	-1.97548	0.0513345	-0.68851	-0.00288693	0.89899	1.25085	0.134617	-0.176814	-1.07529	-1.25768	-0.685136	-0.924192	0.115536	-0.803243	0.172915	-0.484884	-1.12795	-0.391566	-1.06984	0.162434	0.110152	0.163574	0.254836	-0.648645	0.279084	-0.335164	-0.542908	-2.30224	-0.938653	-1.41862	-0.781006	-1.24669	-0.832573	-0.832823	-1.58374	-1.22668	-0.925805	-3.02509	-1.18081	-0.279979	0.941139	-1.09856	0.075254	1.12297	-1.36494	-0.605745	-1.66106	-0.642238
ASD	338	-3.18782	0.991007	-1.69677	0.453153	0.670579	3.15868	3.48609	-0.0672077	-0.785489	1.70462	-1.9801	-1.02629	-2.8487	-0.957628	0.140946	0.0852008	2.46146	0.607891	-1.05458	-0.95623	0.470062	-1.13616	-0.974375	-0.4523	-2.67356	1.26895	-3.5679	-0.124663	-0.188857	-0.0538249	-0.124417	-0.966803	-1.35248	-7.74582	0.52459	-3.03957	-0.265388	1.83793	0.74282	2.37761	-0.376653	0.416398	-0.962653	-0.711063	-0.929119	-1.64213	-2.52489	0.478485
TD	339	-1.30967	-0.611847	-0.112878	-0.452269	1.01319	1.34676	1.19574	0.270781	1.7709	0.26106	-0.610157	1.79005	1.4424	-1.32979	0.495466	0.542034	0.734628	2.03259	-1.12956	-1.33111	-0.248263	-0.251613	-2.01104	-1.64731	-2.23163	0.655647	-2.35481	-1.22501	-2.30336	2.44006	-1.23002	1.67027	0.0547778	-1.7922	-1.22904	-1.28768	-0.19401	-2.75932	0.355196	-0.847423	-0.262819	-2.84292	-2.58955	-1.90167	-0.0928432	-2.51568	-3.76109	-0.993539
TD	340	-0.566566	1.15146	-3.60458	-0.836892	-2.47437	0.967322	-0.481558	0.37636	0.642029	1.35245	1.3261	-0.499242	-0.837632	1.12313	-1.66446	-0.638254	-1.29646	-0.141378	-0.098902	-1.63426	1.43724	-0.168452	1.41093	-0.307252	0.235335	-0.552368	-2.30375	-0.748969	-0.319202	-1.96198	-1.96115	-0.239316	0.732156	-1.20352	-0.99951	-3.20576	0.0434584	1.15797	-0.820537	1.24111	-2.64335	-0.204613	0.446172	-0.125866	0.350833	0.556005	0.238429	0.521666
TD	341	1.91281	-0.808579	0.401961	0.377532	1.9245	-1.61251	0.622659	0.935058	0.223276	-1.27807	0.653867	0.744866	-0.281465	0.243981	-0.175436	0.440928	1.38323	-0.846062	0.735602	-0.954186	0.425053	-0.266747	1.05037	2.31864	-1.72184	3.08179	-0.985645	0.444311	0.253914	-0.978944	-6.14102	0.726079	-0.00760766	1.70026	3.40296	-0.530734	-0.674054	-0.460548	2.63419	-0.132007	-2.06108	3.65876	2.72829	-0.950345	-0.0869231	-1.09056	-0.0976529	-0.25866
TD	342	-0.629589	-2.34201	-3.85311	-0.909502	0.139561	-0.485403	1.70132	0.509868	-0.555065	-0.694497	-0.862431	-1.49872	-0.134254	-0.202936	0.679165	0.595139	-0.410384	0.385504	-0.59634	0.161356	-1.88815	-1.99411	-2.30093	-1.14676	-0.500252	0.157614	-1.30654	0.945547	-1.06769	-0.723384	0.726723	-1.05329	-0.759121	0.655854	-1.5738	0.284592	-0.113846	-1.98161	0.194465	-0.765591	0.287696	0.731647	0.91947	0.424437	-0.604212	-3.47333	-3.37379	-1.89457
ASD	343	-3.29744	-3.27139	0.262308	-2.95223	-1.34173	1.96891	2.12628	-0.433295	-0.528231	0.603227	-2.09906	-1.2932	-0.385736	-1.45875	-0.411009	-0.431346	-0.856942	1.39395	-0.693274	-1.21302	-1.05585	0.403706	0.684378	1.28	0.367177	2.912	1.70185	1.97508	-3.43004	0.796119	-1.43558	-1.64348	1.15567	-1.62485	-0.181524	-1.64637	0.983962	-0.971727	0.356327	-3.02871	0.436969	-5.30701	-2.46228	-0.397859	-0.946551	1.46222	-3.93095	-0.508354
ASD	344	6.54826	-7.52622	-13.1414	-4.23524	-8.33837	-3.9351	-2.18596	4.20911	0.352211	-0.328408	2.35715	1.76561	-1.76934	0.126359	1.9362	0.20407	0.0898349	-1.41916	0.854604	1.94319	-1.88516	0.0443631	0.617944	-1.27407	-1.95975	-2.40054	-0.336381	0.925861	0.859816	1.9143	2.63723	2.52153	0.953634	4.48595	5.4316	3.44771	-0.0872969	0.601424	7.25953	3.27357	-2.27892	-0.558342	0.00472143	-1.19724	1.03681	0.334828	3.41827	0.92384
TD	345	0.318522	2.05635	0.600241	-0.383804	-0.86866	-1.45569	-1.66897	0.102866	0.00357181	-1.35727	-0.643436	-0.143102	-1.59793	-0.188022	0.689095	-1.23257	1.106	-0.854878	-0.336347	0.201595	0.459059	-1.35556	0.913	1.35205	0.905807	0.556991	1.03963	-0.25904	0.603936	0.920445	-1.25329	-0.454205	-0.517528	-0.0519691	-1.09655	-1.88728	0.00789086	0.370028	0.321287	2.13962	2.37046	1.64159	2.61481	1.82606	-0.209338	1.10239	1.03763	2.7816
TD	346	-7.88322	0.495601	2.09351	0.87636	1.59134	0.592884	1.30877	-2.61981	0.0448236	0.619679	1.11405	0.460786	0.914014	-1.84126	1.94003	-0.0424183	0.991469	0.623048	-1.11	-3.83416	-4.37009	-1.89447	-1.64534	-1.3753	-0.580823	-0.324608	0.0401522	-0.800584	-9.67788	-1.94727	-5.36842	1.11822	-0.34193	-8.2711	0.873934	-3.99809	-0.502319	-2.22895	-3.87295	2.85161	2.88566	-6.78113	4.14162	4.24367	-0.683015	-3.20273	1.0408	0.126468
ASD	347	-0.965194	-0.0060658	-2.32187	-1.34886	-0.885475	-1.40341	-0.960886	-0.306849	1.17618	-1.01716	0.770303	1.682	-1.13596	-0.274181	0.197632	0.130019	0.830368	0.727338	-0.261662	0.0659871	0.0252563	-0.809887	-2.16771	-1.15568	-0.48382	-1.63891	-1.1146	-0.428746	-1.87077	-0.581174	-0.551802	0.687377	0.460099	0.964921	-0.650464	0.744534	0.512281	-1.51614	-0.299987	0.708007	0.132716	-1.02858	1.56121	1.83863	0.992685	0.265172	0.526228	0.404117
ASD	348	-3.70002	5.40858	7.20579	0.128602	2.56676	1.99503	-0.170912	-2.70149	0.129381	2.85083	-1.13427	-1.50252	1.46329	2.74447	-0.215416	-0.421227	-0.312194	-1.4762	-2.11928	-3.77805	0.0174738	3.2689	1.73443	4.30304	0.532182	-2.52731	-2.0643	0.582982	0.210874	-2.28076	-6.28603	-2.22048	0.439181	-8.13383	1.10883	-3.52429	-0.0273022	-1.95548	-1.77773	1.80008	1.62868	-0.0821074	0.368084	-0.141679	-1.51396	0.877227	-0.904548	-0.757842
ASD	349	-1.18813	-1.60433	0.40064	-0.646975	6.42905	1.26959	0.943879	0.320539	1.70892	-0.74914	0.724907	-1.17881	1.38596	-0.320869	0.92075	1.98601	-0.285841	1.32703	0.2991	-0.640844	0.0837407	0.96064	-1.18334	-0.474377	-1.83466	0.339571	-0.714295	0.466984	-0.453802	0.00500322	-1.87334	2.31811	0.816036	-2.42902	-3.95335	-1.17793	-0.0482686	-0.921445	-0.382745	-1.83612	-0.473516	1.18889	-1.98512	-2.38458	0.158337	-1.30891	-3.14544	0.0188959
TD	350	-1.02184	-0.686452	0.690215	0.439691	2.70244	1.8354	0.628316	0.243031	1.13035	1.70285	1.52425	1.23711	0.4569	1.58687	-0.331128	-0.538846	0.221458	-0.214837	-1.04618	-0.67487	0.482661	-0.849974	-0.91731	-0.0811298	1.53207	1.34919	1.60667	1.21533	-1.48997	0.684051	-2.04834	-0.298346	0.0157203	-4.35846	-0.653174	-0.916331	-0.170113	-0.113849	-0.598356	-0.581249	-0.334059	-0.395439	-0.136889	0.296295	0.328902	-0.636686	1.05016	0.58599
ASD	351	1.72201	0.864245	-2.63749	-3.84898	-6.02712	-5.12895	-4.22093	0.0705823	0.243822	1.56659	-0.135043	-0.766642	-1.72233	4.13167	0.739719	-0.295456	4.32552	-0.965519	0.978242	1.68085	-1.17692	-0.433655	0.791412	-1.81749	0.372824	-1.48563	-0.535477	-1.45772	-1.65253	-1.75051	4.18108	-0.336258	-0.0288757	0.886974	-2.02327	-0.399981	1.04969	3.21734	-1.30678	1.24988	2.77446	1.02854	0.905036	1.4952	0.175421	-0.338706	-1.35703	-0.476669
ASD	352	-1.58601	1.97975	0.757122	1.02411	1.24263	0.610648	-0.385099	1.08945	0.895763	-0.0124847	-0.191145	-1.98858	-0.30286	2.28311	-0.00768453	1.37436	0.162817	1.40198	-0.22165	-0.608336	1.90858	-0.393102	-0.558751	-0.361755	-0.381089	-0.586469	-2.44386	1.20124	-1.55202	-1.56286	0.45106	0.150435	0.118298	-1.5411	-2.40087	-2.20997	-1.25789	-1.59254	-0.274533	-0.813944	-0.0827364	-2.90376	-0.804593	-0.543936	0.20408	-1.02199	0.448114	0.688882
ASD	353	1.61103	-2.59667	-1.78128	-1.82165	-1.45044	0.19573	-0.528744	-0.426839	0.285516	1.08308	-0.0996156	-0.461485	-1.05667	-0.251903	0.30367	0.0554114	0.0618229	-0.344073	0.852848	0.0162637	-1.67527	1.02936	1.86084	-1.19524	0.43463	-0.0377365	-0.296884	0.464503	-0.0409124	0.511128	1.03393	-0.106734	-1.23802	1.05334	-0.535927	0.291997	-1.30963	-3.05845	-2.84249	-2.28204	0.966633	-1.08451	-0.411484	-0.749145	-1.24946	-0.738133	-1.91752	-1.12617
ASD	354	-0.745747	-1.00514	-2.75362	-0.205113	-4.75995	-1.84943	-0.352056	0.416179	-0.504275	0.533667	0.535695	-1.05407	-1.66001	-0.984108	-0.655955	-1.1476	0.574791	0.580459	-0.112067	0.870674	-0.556299	-0.964288	-0.0540756	0.730978	-0.322778	1.05187	0.412041	-0.253318	1.93039	-2.14757	1.608	-0.193827	-0.208677	0.963607	-1.3563	0.799367	0.286325	-0.834811	-1.5741	0.139822	-0.107279	-1.80285	0.925287	0.80994	-0.688064	0.425082	-0.79985	0.452608
ASD	355	-3.81916	-0.763709	0.400227	0.860571	-1.4894	1.31771	0.478491	1.03875	0.753876	-0.721686	0.479654	0.866199	0.139715	-2.99917	-0.396483	1.16066	0.51377	1.35492	-1.0747	-1.01573	-0.681066	0.166387	-0.115279	0.130781	0.832614	2.03016	-3.53064	0.954089	-1.60271	-0.303089	1.10911	0.822927	0.690333	-3.11061	0.22565	-0.229356	0.768353	-1.0966	0.484732	-1.47018	-1.13318	0.695382	0.107923	0.421038	0.335212	-0.305427	0.166245	0.216117
ASD	356	-1.31779	-5.14823	-5.66217	7.27633	-5.97997	12.8612	-8.2509	-0.98022	17.4775	-12.0068	-3.05934	4.14613	-5.68056	1.26766	5.5439	-6.89226	-1.7973	5.88118	4.15007	2.70415	-13.478	-0.299724	-1.13837	2.02489	-1.16442	11.1195	-5.92664	0.834222	11.7659	8.08538	1.30834	9.30419	5.41332	7.13487	8.15196	-0.384002	-1.21821	-1.6061	10.8497	-7.82749	-8.60335	-2.73136	-0.769106	-3.57058	3.58708	5.29947	-6.20381	-8.52052
ASD	357	-1.24144	-1.52301	3.02112	1.64626	6.81119	1.86239	2.39227	-0.0332979	0.193825	1.46481	0.0212353	-0.0570903	2.47312	2.89985	0.288898	-0.0530427	0.718882	1.10478	-0.502954	0.673897	-0.535085	-0.177215	-0.45122	-0.714523	-0.288047	1.51455	2.90651	-1.68661	-1.97995	0.977244	0.222505	0.430085	-0.463844	0.335951	-0.01366	-0.395894	-0.823637	-3.22928	0.848626	1.17399	0.255336	0.991475	0.0207169	2.31356	-1.04299	-1.28421	0.272784	-1.34803
ASD	358	0.850993	-1.07882	-1.51896	0.666748	0.0815021	-1.88959	0.512471	-0.169423	-0.756855	0.67147	0.0813996	-0.160663	1.89326	-0.662961	-0.0460684	-0.0637898	-2.10366	0.823008	0.681344	0.822249	-1.22785	-1.5039	0.223792	-0.19216	-2.60318	-1.39255	-1.00929	-1.26376	-1.82503	-0.472151	-1.74022	-0.616246	0.602389	-0.53187	0.571329	0.397424	-1.28281	0.0886631	-0.630344	-1.23233	0.227218	-1.12943	-0.130278	-1.24056	-0.934154	-1.42218	-0.421734	-1.26456
ASD	359	-1.34804	-1.57858	-1.16871	-0.0146486	-0.579723	-0.996599	-0.360752	0.282308	-0.158884	0.893732	0.0407565	0.260817	0.514453	1.94729	0.101996	1.16861	0.151813	0.242152	-0.587804	-0.318863	-0.0428818	-0.841196	-0.493533	-0.884092	-0.173066	-0.11568	-1.29857	0.0660986	0.303595	0.5966	-0.463833	0.158545	0.722943	0.78478	-0.760683	-0.163444	0.0931927	-0.342369	1.68602	0.324613	0.71579	0.633548	-0.737749	1.11284	0.163196	-1.12978	-0.68826	0.209898
ASD	360	-1.55266	0.0864979	1.02914	1.91186	3.66826	2.88171	0.990451	-0.0524759	-0.205973	0.329622	-0.99812	-0.105399	0.90637	-0.0371803	0.0822909	-0.14117	-0.859472	-1.75857	-1.23817	-1.92296	-0.172662	-1.73829	0.172473	0.56156	0.233239	0.285456	1.06676	-2.24704	-1.55428	-1.42015	-1.43658	0.0349626	-0.867595	-2.32521	-0.601211	-1.26015	0.134715	-1.24089	-0.764728	0.389369	-1.96383	0.143865	-2.25515	-3.96191	-1.31652	-0.404866	0.850208	-0.307568
TD	361	0.613661	0.10009	-3.17989	-0.14252	-0.302823	-0.510971	0.194022	0.643449	0.646136	1.3179	-0.464394	-0.452233	-0.433822	-0.833111	0.530532	0.00157066	-0.493524	0.624498	0.305021	0.0731744	-0.900745	0.130721	-0.419569	-0.859681	0.917527	1.02536	0.339126	-0.892647	0.545927	-0.158007	0.219793	-0.30327	0.773606	0.538612	-1.22301	0.285753	-0.184245	-0.875255	0.842532	1.14573	-0.231604	0.772212	-1.03001	0.15831	-0.051591	-0.302368	-0.647882	0.155763
ASD	362	-0.181314	1.66926	2.87914	0.85509	1.97536	0.233651	-1.13586	-0.913473	0.952453	0.182153	-0.180379	1.08063	-1.83513	0.321358	-0.086499	-1.12261	-0.161605	-1.69867	-0.905801	-1.06931	0.575251	1.10192	3.07184	-0.309047	1.41184	-0.0593677	0.594734	-2.18391	2.48429	-0.531694	-1.5854	1.14734	0.142908	-0.167061	-0.612503	-1.44191	1.34278	3.57715	0.0148923	0.197852	2.07432	-0.922271	2.04467	1.33868	0.175013	-1.09783	-0.679834	0.495438
ASD	363	-0.196547	-0.723076	-0.378049	-1.30482	-0.804318	2.04689	0.278482	0.13198	-2.37231	0.493179	-1.09715	-0.770203	0.00224856	-3.53111	-2.72986	-1.51284	-0.77068	0.526528	-0.993657	0.261853	-1.75572	0.402957	-2.49262	-1.04828	0.774931	3.26399	1.21048	0.902449	-0.16132	-2.03414	-0.57637	-1.0178	1.00122	-0.247684	-0.625287	1.4385	0.070706	-1.44586	0.165584	-2.30291	-3.0587	-0.875019	-3.2778	-4.10607	1.79998	0.815319	-3.27782	-0.743313
TD	364	0.184367	-0.42969	-1.28608	-2.79834	2.84531	0.366106	-0.61776	0.532808	0.032472	0.246678	0.580208	-1.44237	-2.83144	1.60406	0.925929	1.51743	0.74044	1.67306	0.649585	-1.70557	-0.217993	0.182056	0.371788	-2.48652	-0.869149	0.474008	-2.27849	1.07266	-1.7887	-2.05927	-1.19896	-0.380173	1.21064	-1.59618	-2.69564	-0.390365	-0.210148	-4.4176	-0.135616	-1.85775	-0.567998	-1.65834	-1.68274	-3.23764	1.79137	-0.473407	-3.89919	-2.07655
TD	365	0.942982	-1.97582	0.518596	-0.587164	0.174956	0.783462	0.662546	0.324965	-0.359687	-2.54336	0.182791	0.590025	-0.398617	-0.855473	0.0397302	0.490104	-0.152097	0.25154	0.986175	-0.591806	-0.206254	-0.804391	-1.05794	-1.15086	-1.87286	1.41127	-0.103248	0.579017	-0.836105	-0.77668	-0.649387	0.731412	-0.440273	0.599573	-0.19919	-1.20516	-0.231586	-1.207	-0.220952	0.162583	-1.40052	-0.221622	-0.151794	-0.507863	-0.603767	0.0642541	-1.2887	0.0837336
ASD	366	0.395221	-0.962294	-0.832064	-0.847151	1.6557	-1.06735	0.280603	1.38015	-0.653882	0.564776	-0.606262	-0.226738	1.48493	0.321326	-0.977267	0.0371725	-1.38844	0.667162	0.895969	1.17611	1.11017	-0.403394	0.453122	-1.17426	2.67044	0.0530511	0.287642	-0.513682	-0.275211	-0.710082	3.77704	-0.292847	0.729645	1.08001	-2.40799	1.60537	-0.919458	2.52399	-0.0922728	-0.0893651	-1.7865	-0.173162	1.08272	-0.585442	-0.828413	-2.26168	2.12986	0.154602
ASD	367	-3.27835	-1.26932	-0.772409	-0.250065	-3.21291	0.614852	-1.8716	-0.203516	0.287564	1.96045	0.139965	0.824637	-2.52677	-0.0480041	0.109921	1.2209	-0.382812	0.471699	-0.471796	-0.409045	0.359324	1.06652	0.0474691	0.284744	0.553186	0.0749308	-2.82289	0.281639	-1.22372	-0.783854	-1.86336	0.448104	0.0906594	-0.831261	-2.1089	0.314102	0.323077	-1.30218	0.322184	-0.0857794	0.403572	-1.65955	-0.381358	-1.08871	0.871777	-0.481992	-0.801643	0.366183
TD	368	3.90216	2.20603	0.387643	0.0753956	0.21445	-1.6045	-0.115088	-1.53359	0.423536	1.52271	0.213795	0.525709	-0.615183	1.79896	-0.47784	0.272704	1.27214	-2.39142	1.82425	1.28631	1.83446	1.79508	1.33233	0.307371	-1.03165	-0.758083	-0.230615	0.0317208	3.65184	4.50568	1.71576	1.09636	-2.76777	2.82026	3.51188	2.31122	-0.379267	3.9776	2.17162	-0.82128	1.07312	3.47374	3.87943	5.64743	-1.04371	3.39771	2.07669	1.41272
TD	369	-2.39334	0.110146	3.34754	-0.601631	2.07406	1.35737	3.25447	0.809888	0.653811	-0.0516955	0.546171	0.364303	0.497038	0.470623	0.209543	0.325433	-3.31981	2.79656	1.25486	0.987333	2.71084	1.16418	-2.07157	0.80907	1.35609	0.515197	8.38459	2.60033	-0.448897	0.144033	1.96158	0.545548	0.581895	-0.8465	0.973377	0.455699	2.20862	0.00104134	-0.167387	0.24865	0.552207	0.71745	-0.174829	-0.236189	0.498467	0.916283	-0.847912	-1.17401
ASD	370	-2.34906	-0.717729	-5.74131	-0.593318	-0.384002	-0.435236	3.74704	-0.706374	0.209628	-0.550307	0.610604	-0.599991	2.31053	2.25591	0.127595	1.85599	0.754946	-0.692518	-0.1142	-1.73179	1.50991	-1.11015	1.04882	-1.70814	2.37146	1.26477	3.72219	0.853245	-2.01891	-0.165811	-0.242353	-1.03213	-0.426069	-2.99085	-0.328296	-0.467567	0.485522	-2.71817	0.917112	1.70011	0.964583	-2.45998	-0.476073	1.84597	-0.820327	-2.13694	-1.84739	0.0750219
TD	371	-1.3168	0.339791	2.05538	-0.0260724	0.689013	0.822137	0.0984813	-0.688749	0.371632	0.567575	0.581498	-0.310892	1.6362	0.133046	0.264747	0.0813381	-0.75862	-0.860986	-1.01446	-1.00692	-0.787594	-0.281555	0.30474	0.20018	-0.148102	1.02357	-0.317006	1.30562	-0.630465	-0.281662	-0.184311	-0.0024993	0.340501	-0.551028	-2.01359	0.0272048	-0.262622	-2.12414	0.0645595	0.609903	-0.365711	-0.0744078	0.412207	0.0680426	0.932481	-1.00114	-0.648813	-0.385246
TD	372	-0.484458	0.909266	2.12983	-0.893387	-1.46508	-0.726416	0.538328	0.74526	0.49118	0.886708	-0.122695	0.605904	0.513866	0.497005	0.158937	1.03984	0.628973	0.614029	0.226029	0.0238164	0.477875	-1.77281	-0.621424	-0.435731	-1.81884	1.13897	-0.620372	2.05064	-0.80284	0.700205	-0.0901002	0.23229	0.641559	-1.1658	1.15029	0.442555	0.255732	-1.14901	1.13542	1.06212	1.59044	-0.767942	1.4108	-0.809409	0.972909	2.05086	0.845095	0.759719
ASD	373	-3.35143	0.545151	3.85633	2.34624	-0.161339	0.688942	-0.679826	0.754165	1.9298	3.1084	1.99238	1.88048	0.0444718	1.15029	1.03492	1.23149	2.92293	-0.816601	-0.541962	-0.499774	-2.10957	0.11546	0.0641828	-2.09789	1.65275	-0.146375	1.11915	-0.381203	-0.0754279	0.286494	-0.303887	1.09811	0.881481	-2.1685	0.47867	-0.68148	-0.220362	0.775851	0.620551	2.69713	0.810411	0.00915041	0.656286	2.49302	-0.875311	-0.937343	0.852858	0.161438
TD	374	-0.155342	0.0808633	-3.50051	-0.614844	-3.65424	-3.54531	-1.08926	0.0453585	0.978851	-0.125699	-1.29523	0.237691	-0.0940099	-1.4671	0.123258	-0.340414	-1.55401	0.399445	-1.01094	0.155055	0.607878	-0.6823	0.397074	-0.227115	-0.426716	-1.66077	0.0447909	0.972135	-1.32587	0.655138	-1.16729	0.151285	0.502358	0.797421	-0.692708	-0.89425	0.34668	0.0917435	1.0355	0.608947	-1.28511	0.227882	-0.689858	-0.263427	0.815377	-0.691466	-0.912995	0.437162
TD	375	1.16747	-1.54026	-1.2336	-0.47622	-2.22744	-0.596538	-0.20742	-0.45785	0.359789	-0.300121	0.502716	0.914917	-0.0255288	0.782722	1.03271	0.642927	0.413241	-0.574615	0.345048	0.606109	-0.659692	0.706046	-0.172651	0.122266	0.0529826	-0.777664	-1.62234	0.659891	1.4284	0.215707	1.42316	0.784422	-0.239457	1.38522	-0.129772	-0.748318	0.576387	2.56725	-0.194463	-0.253237	-1.20403	-0.492659	-0.881374	-0.629798	-0.312739	1.50696	-0.867413	0.13357
ASD	376	-3.35765	0.25928	-0.998072	1.07086	0.312464	1.13679	0.341465	0.181788	-0.495948	-1.11074	1.11887	-0.316264	0.751861	-0.655847	0.861089	0.903371	-0.217638	-0.0846813	-1.84313	-1.35493	-0.721257	0.0483231	0.00656995	-0.923839	1.87113	1.073	-0.228656	0.691191	-4.5129	-7.56129	-2.9129	-1.09143	0.301742	-2.97094	-2.70384	-4.02616	0.277806	-4.35476	-0.803947	-3.12186	-1.12719	-4.22784	-4.0354	-3.26211	0.318323	-1.32355	-0.739603	-0.832715
ASD	377	1.58519	-4.79685	3.69479	-2.35358	1.03824	0.422327	0.409428	0.486788	-0.127884	-0.558642	-0.299894	-0.372844	-0.33331	1.53563	0.0509404	0.684234	-1.59957	0.403989	0.602105	1.3847	-1.41831	-0.160463	0.00291042	0.567161	-0.383511	-0.664866	-0.839536	0.433937	-2.84386	2.03308	-0.817455	0.0307484	0.560338	1.29708	0.469278	-0.603506	-1.98561	-1.18867	1.39884	1.14673	0.968828	0.224389	3.3671	3.61262	-0.866356	-0.503654	-1.60957	-1.96789
ASD	378	1.76459	-0.998309	1.40262	0.183871	0.516122	0.625478	2.03583	-0.41838	-0.116384	-0.622278	-0.532684	0.561193	0.00740363	-0.196743	0.370549	-0.274241	-0.622155	-0.534789	0.558979	-0.156282	1.01659	0.616962	0.241374	-0.882366	0.398461	-0.63897	1.87993	-1.45681	0.788739	-1.4105	0.969048	-0.0138985	0.210564	1.39799	-1.19492	-0.651653	-0.605437	-0.424112	-1.79569	-1.05722	0.818644	-0.103776	-1.31292	0.0377567	-0.704487	-1.00542	-0.713432	-0.117013
ASD	379	-1.44407	0.610019	-4.83682	-1.37343	-0.15898	-0.896574	-0.0816017	1.06983	-2.73838	-0.126254	0.745761	-1.6701	-3.32819	-2.60355	2.62716	1.40597	-2.29923	-0.436683	-0.565771	2.12129	1.5405	-1.4648	-0.392365	1.59345	-1.13208	-2.08701	2.22311	-3.5151	-5.95414	-0.651692	4.35802	-0.0562089	-0.738349	-3.66792	1.46541	-1.20435	-0.566865	-2.14477	1.14572	-2.74244	5.66186	-1.17307	-1.7135	-0.435967	-0.761738	-1.16598	3.88309	2.21196
ASD	380	5.90462	2.96582	-0.313078	0.0147438	-1.27703	-2.80007	-1.74455	-0.346213	1.31028	0.0149561	-0.286121	1.36403	1.71923	-0.645913	0.250772	-0.26123	-0.962361	0.877969	1.90756	3.78667	2.4856	0.228217	0.0698054	-1.52575	1.46024	-4.0913	0.107331	0.731245	5.57572	4.72802	6.78869	1.67964	-0.1751	9.55461	8.6311	5.99995	-0.513852	5.03907	6.63881	-0.064974	0.0387802	-2.18018	-0.438625	-0.973759	2.86263	3.58413	6.33961	1.72694
ASD	381	1.27359	-0.0557086	-1.24382	-2.49619	-2.37221	2.21443	2.7335	-0.318661	0.263097	0.0696672	-0.288711	-0.705081	3.54134	0.208513	-0.948381	-0.74009	-0.747918	-0.925455	0.404635	-0.748256	2.03858	1.16274	-0.673429	-0.753054	0.108301	1.66872	1.19013	-0.153704	1.41078	-1.80283	1.03988	-1.21952	0.537874	-1.1009	0.611942	-0.719944	-0.228216	-1.33271	-1.77572	-1.5642	-0.192988	-0.35621	-1.06823	0.0584032	-0.224691	0.0969534	-0.967599	-0.00111519
ASD	382	-2.83544	-0.340204	-1.6703	0.968957	-1.1131	1.06117	1.50242	0.729783	-0.632663	0.21977	-1.07952	-0.0353143	0.284438	1.23217	-0.109454	0.596826	0.640684	0.433955	-1.81779	-1.12271	-1.14247	-0.828411	-0.039959	-1.0638	-0.184917	1.57848	-0.191223	0.802376	-3.82004	-5.21652	-2.40126	-0.735616	1.39129	-3.36168	-4.53073	-4.05192	-0.321909	-2.23385	-2.477	-5.08273	-0.635451	-2.78778	-2.02203	-0.0614474	0.215205	-2.76275	-1.98869	-1.4999
ASD	383	1.1543	-1.05576	-0.805839	-0.442657	0.543155	-0.530468	-3.14226	-0.640207	-1.7694	-1.04387	-0.61155	-0.665849	-1.62809	-2.30841	-1.37747	-0.937513	0.4436	0.582858	0.880073	2.30144	-1.4077	0.953192	0.544907	-1.23291	-1.42813	-0.467018	1.72519	1.58023	-3.88439	-0.8273	-1.47195	-2.25064	1.04198	2.12519	2.5878	3.85195	1.08752	-3.08209	-0.730909	-1.79732	-1.06242	-1.99822	-0.617954	-0.951717	0.0310763	2.06754	0.302862	-0.62372
ASD	384	2.14288	0.06211	0.436955	0.250983	1.75146	-0.564709	-0.200224	-1.23575	0.757138	1.37799	-0.174785	1.22784	2.05141	-1.70213	0.919709	0.0574445	0.604024	-0.531113	0.667456	0.854375	0.43976	-0.193203	-0.550361	-0.403681	0.344783	-0.433296	0.988337	0.489444	2.62157	2.32536	-0.904026	1.08631	-1.26133	4.23214	2.35302	1.58372	1.1841	2.33033	0.889147	-0.346128	-0.0933873	2.61696	-0.792582	-0.407811	-0.343163	2.33684	-0.134187	0.860348
TD	385	-1.10218	-1.85299	3.42584	-0.237211	3.22971	1.65587	-0.281674	-0.100361	-0.121851	0.692794	-0.80726	-0.972359	0.753553	0.48194	0.558208	0.53332	-1.2022	0.373548	-0.366492	0.409823	0.404672	-0.0474464	-0.437317	-1.77267	-1.00712	0.25068	-0.583565	1.28623	0.606548	-0.528792	-1.95923	-0.197741	0.0716944	-0.517434	0.0168091	-0.167658	0.559951	-2.27605	-0.21001	-1.17889	0.134074	0.00214543	-0.725187	-1.03456	0.446224	-1.1078	-0.417153	-0.634552
ASD	386	-1.5971	-0.109574	0.767959	-0.252952	1.71595	2.12277	1.06959	0.508324	-2.38611	1.0908	-0.889772	-1.19979	2.93746	-1.72243	-0.858191	-0.58809	-1.63933	0.00554829	-1.21917	-1.45716	0.407898	1.77416	0.901809	-0.169408	0.772211	0.902573	2.20097	-0.315718	-5.13467	-3.42485	-1.29297	-2.21533	0.237772	-2.34165	-2.76524	-0.439127	-0.0629464	-4.76388	-2.78291	-1.50726	0.329561	-6.32412	-3.09363	-3.80009	1.14929	-2.34075	-2.26662	0.259886
[truncated: 313 more columns]

## Sheet: eTable12
id	info	lhrh_thickness_glasser_pls_comp1_LH	lhrh_thickness_glasser_pls_comp1_RH		lhrh_area_glasser_pls_comp1_LH	lhrh_area_glasser_pls_comp1_RH
1	primary visual cortex	-0.0164008	0.00634218		0.0870844	0.0644701
2	early visual cortex	0.0964305	0.0722023		0.100737	0.109119
3	dorsal stream visual cortex	0.109245	0.116955		0.0272055	0.0384549
4	ventral stream visual cortex	0.00615699	-0.0226329		0.061732	0.0364603
5	mt_plus	0.0986339	0.031446		0.0760942	0.0583302
6	somatosensory_motor	0.0303638	0.0412922		-0.0394246	-0.0134887
7	paracentral lobular and mid cingulate cortex	-0.037697	-0.0222059		-0.103338	-0.0661069
8	premotor cortex	-0.0320891	0.0400769		-0.0263391	-0.0545394
9	posterior opercular cortex	0.00334782	0.0281081		-0.0450853	-0.0898681
10	early auditory cortex	-0.0749342	-0.0508553		-0.00317186	-0.0627767
11	auditory association cortex	-0.0834665	-0.0922804		0.0352476	0.0270254
12	insular and frontal opercular cortex	-0.0172039	0.00971803		-0.0198494	-0.0190284
13	medial temporal cortex	-0.0179893	-0.039165		0.0616024	0.0359351
14	lateral temporal cortex	-0.0178709	-0.0347619		0.0447457	0.0467562
15	temporo-parieto-occipital junction	-0.0335279	0.00204983		0.0130933	0.0213053
16	superior parietal cortex	0.0625215	0.0634434		-0.0132884	-0.000416197
17	inferior parietal cortex	0.0489582	0.0523444		0.0152828	0.0227007
18	posterior cingulate cortex	0.00507051	-0.0313617		-0.0420068	-0.00501586
19	anterior cingulate and medial prefrontal cortex	-0.0675285	-0.0549744		-0.0579219	-0.018043
20	orbital and polar frontal cortex	-0.0153661	0.00478042		0.00297311	0.00450312
21	inferior frontal cortex	-0.0295242	-0.0028461		0.0323744	-0.00114954
22	dorsolateral prefrontal cortex	-0.0107578	0.0047311		-0.0567892	-0.0258998

## Sheet: eTable13
	id	name	lh_ct_pls_comp1	lh_sa_pls_comp1	cortical_area	info					id	name	rh_ct_pls_comp1	rh_sa_pls_comp1	cortical_area	info
	1	L_TE1a_ROI	-0.0702774	0.0398773	14	lateral temporal cortex					1	R_TE1a_ROI	-0.0471013	0.0755307	14	lateral temporal cortex
	2	L_10r_ROI	-0.0500072	-0.0574216	19	anterior cingulate and medial prefrontal cortex					2	R_A5_ROI	-0.0819332	-0.00732345	11	auditory association cortex
	3	L_A4_ROI	-0.0983826	-0.0265931	11	auditory association cortex					3	R_10v_ROI	0.00535587	0.0121871	19	anterior cingulate and medial prefrontal cortex
	4	L_PBelt_ROI	-0.113612	0.031303	10	early auditory cortex					4	R_10r_ROI	0.0263069	-0.00895719	19	anterior cingulate and medial prefrontal cortex
	5	L_A5_ROI	-0.0641685	-0.0173005	11	auditory association cortex					5	R_A4_ROI	-0.112344	-0.0265884	11	auditory association cortex
	6	L_v23ab_ROI	0.0372533	-0.0314223	18	posterior cingulate cortex					6	R_s32_ROI	-0.0274215	0.0185526	19	anterior cingulate and medial prefrontal cortex
	7	L_25_ROI	-0.0701308	0.0178944	19	anterior cingulate and medial prefrontal cortex					7	R_PBelt_ROI	-0.113817	-0.0130756	10	early auditory cortex
	8	L_10v_ROI	-0.0243262	-0.0099219	19	anterior cingulate and medial prefrontal cortex					8	R_25_ROI	-0.108794	0.0716222	19	anterior cingulate and medial prefrontal cortex
	9	L_9m_ROI	-0.132208	-0.0935445	19	anterior cingulate and medial prefrontal cortex					9	R_10d_ROI	0.0404463	-0.051659	20	orbital and polar frontal cortex
	10	L_8BL_ROI	-0.0102788	-0.137689	19	anterior cingulate and medial prefrontal cortex					10	R_9m_ROI	-0.0176011	-0.0571458	19	anterior cingulate and medial prefrontal cortex
	11	L_4_ROI	0.0320973	-0.146476	6	somatosensory_motor					11	R_8BL_ROI	-0.0290758	-0.112763	19	anterior cingulate and medial prefrontal cortex
	12	L_s32_ROI	-0.0441563	-0.0394074	19	anterior cingulate and medial prefrontal cortex					12	R_3b_ROI	-0.00591047	0.0220448	6	somatosensory_motor
	13	L_3b_ROI	0.0246284	-0.0900096	6	somatosensory_motor					13	R_v23ab_ROI	-0.035462	0.0247591	18	posterior cingulate cortex
	14	L_STSva_ROI	-0.0837501	0.0696928	11	auditory association cortex					14	R_MBelt_ROI	-0.0540173	-0.0801587	10	early auditory cortex
	15	L_SFL_ROI	-0.0488448	-0.113767	22	dorsolateral prefrontal cortex					15	R_4_ROI	0.056952	-0.113809	6	somatosensory_motor
	16	L_3a_ROI	0.024802	0.0370607	6	somatosensory_motor					16	R_47l_ROI	-0.0767594	0.00199293	20	orbital and polar frontal cortex
	17	L_TGd_ROI	0.0136671	0.0374642	14	lateral temporal cortex					17	R_LBelt_ROI	-0.0887825	-0.0614925	10	early auditory cortex
	18	L_RI_ROI	-0.0252005	-0.00996841	10	early auditory cortex					18	R_TGd_ROI	0.000107726	0.023909	14	lateral temporal cortex
	19	L_MBelt_ROI	-0.0913362	-0.0297757	10	early auditory cortex					19	R_3a_ROI	0.000991239	0.117098	6	somatosensory_motor
	20	L_10d_ROI	-0.00306056	-0.0690649	20	orbital and polar frontal cortex					20	R_STGa_ROI	-0.0924566	0.0199138	11	auditory association cortex
	21	L_a24_ROI	-0.0265638	-0.0822412	19	anterior cingulate and medial prefrontal cortex					21	R_TA2_ROI	-0.107709	0.0121905	11	auditory association cortex
	22	L_STGa_ROI	-0.071497	0.0120446	11	auditory association cortex					22	R_STSva_ROI	-0.0841198	0.0596335	11	auditory association cortex
	23	L_LBelt_ROI	-0.0777877	0.00754309	10	early auditory cortex					23	R_OFC_ROI	-0.039831	0.0405792	20	orbital and polar frontal cortex
	24	L_TA2_ROI	-0.0999371	-0.0116482	11	auditory association cortex					24	R_OP1_ROI	0.0249669	-0.107817	9	posterior opercular cortex
	25	L_9p_ROI	-0.0403271	-0.0586856	22	dorsolateral prefrontal cortex					25	R_a24_ROI	-0.0590211	0.00239339	19	anterior cingulate and medial prefrontal cortex
	26	L_OFC_ROI	-0.0426662	0.0517338	20	orbital and polar frontal cortex					26	R_47s_ROI	0.0266275	-0.0205098	20	orbital and polar frontal cortex
	27	L_47l_ROI	-0.0347542	-0.0524778	20	orbital and polar frontal cortex					27	R_EC_ROI	-0.0238697	0.0140429	13	medial temporal cortex
	28	L_6d_ROI	-0.0215072	-0.146282	8	premotor cortex					28	R_STSda_ROI	-0.0882775	0.0532701	11	auditory association cortex
	29	L_47s_ROI	0.00154706	-0.0325336	20	orbital and polar frontal cortex					29	R_Ig_ROI	0.0721114	-0.054228	12	insular and frontal opercular cortex
	30	L_STSda_ROI	-0.0644694	0.0838534	11	auditory association cortex					30	R_6d_ROI	0.0751558	-0.153141	8	premotor cortex
	31	L_EC_ROI	0.00598283	0.00995208	13	medial temporal cortex					31	R_d23ab_ROI	-0.104135	0.0428421	18	posterior cingulate cortex
	32	L_OP1_ROI	-0.00412012	-0.0310181	9	posterior opercular cortex					32	R_H_ROI	-0.112251	0.115178	13	medial temporal cortex
	33	L_Ig_ROI	0.0141401	-0.0374224	12	insular and frontal opercular cortex					33	R_8Ad_ROI	0.0149284	-0.0189621	22	dorsolateral prefrontal cortex
	34	L_6mp_ROI	-0.0731829	-0.16003	7	paracentral lobular and mid cingulate cortex					34	R_RI_ROI	0.0383099	-0.0904137	10	early auditory cortex
	35	L_1_ROI	0.0551739	-0.119327	6	somatosensory_motor					35	R_1_ROI	0.0584386	-0.122732	6	somatosensory_motor
	36	L_STSdp_ROI	-0.0867107	0.100996	11	auditory association cortex					36	R_A1_ROI	-0.0359701	-0.0687433	10	early auditory cortex
	37	L_H_ROI	-0.104769	0.117643	13	medial temporal cortex					37	R_SFL_ROI	-0.0367572	-0.0530504	22	dorsolateral prefrontal cortex
	38	L_31pv_ROI	0.0118353	0.0196199	18	posterior cingulate cortex					38	R_6mp_ROI	0.0494823	-0.119872	7	paracentral lobular and mid cingulate cortex
	39	L_TGv_ROI	0.0206729	0.0545356	14	lateral temporal cortex					39	R_STSdp_ROI	-0.116881	0.0802048	11	auditory association cortex
	40	L_45_ROI	-0.0725857	-0.0381924	21	inferior frontal cortex					40	R_24dd_ROI	-0.0783569	-0.0307928	7	paracentral lobular and mid cingulate cortex
	41	L_TE1m_ROI	-0.0455156	0.0295788	14	lateral temporal cortex					41	R_9p_ROI	0.0339664	-0.0132806	22	dorsolateral prefrontal cortex
	42	L_8Av_ROI	0.0337446	-0.0935767	22	dorsolateral prefrontal cortex					42	R_PGi_ROI	0.0309907	0.115964	17	inferior parietal cortex
	43	L_7m_ROI	0.0767146	-0.0238326	18	posterior cingulate cortex					43	R_OP4_ROI	0.050301	-0.123026	9	posterior opercular cortex
	44	L_AAIC_ROI	0.0587907	-0.0158944	12	insular and frontal opercular cortex					44	R_5m_ROI	-0.0401615	-0.0845361	7	paracentral lobular and mid cingulate cortex
	45	L_24dd_ROI	-0.0787523	-0.0581897	7	paracentral lobular and mid cingulate cortex					45	R_31pv_ROI	-0.0987303	0.00633674	18	posterior cingulate cortex
	46	L_31pd_ROI	0.0239359	-0.0189819	18	posterior cingulate cortex					46	R_47m_ROI	-0.0688912	0.0509099	21	inferior frontal cortex
	47	L_9a_ROI	0.0199765	-0.096784	22	dorsolateral prefrontal cortex					47	R_10pp_ROI	0.0409249	0.00407083	20	orbital and polar frontal cortex
	48	L_PGi_ROI	-0.0120724	0.0838041	17	inferior parietal cortex					48	R_PeEc_ROI	0.023653	0.0627716	13	medial temporal cortex
	49	L_d23ab_ROI	-0.0596398	-0.00962179	18	posterior cingulate cortex					49	R_AAIC_ROI	0.089786	0.00231077	12	insular and frontal opercular cortex
	50	L_A1_ROI	-0.066735	-0.0149614	10	early auditory cortex					50	R_7m_ROI	0.0487167	-0.0562774	18	posterior cingulate cortex
	51	L_55b_ROI	-0.00151168	-0.0789462	8	premotor cortex					51	R_OP2.3_ROI	0.0416017	-0.0672361	9	posterior opercular cortex
	52	L_8Ad_ROI	-0.0293591	0.0589592	22	dorsolateral prefrontal cortex					52	R_TGv_ROI	0.0254713	0.0252074	14	lateral temporal cortex
	53	L_5m_ROI	0.0400542	-0.124822	7	paracentral lobular and mid cingulate cortex					53	R_FOP2_ROI	0.0197452	-0.0539793	12	insular and frontal opercular cortex
	54	L_OP4_ROI	0.0446121	-0.115088	9	posterior opercular cortex					54	R_9a_ROI	0.0343357	-0.0152607	22	dorsolateral prefrontal cortex
	55	L_d32_ROI	-0.107088	-0.00962092	19	anterior cingulate and medial prefrontal cortex					55	R_45_ROI	-0.0471361	-0.0452245	21	inferior frontal cortex
	56	L_PI_ROI	-0.0831407	0.000591576	12	insular and frontal opercular cortex					56	R_TE1m_ROI	-0.0299147	-0.0330491	14	lateral temporal cortex
	57	L_6v_ROI	-0.000115946	-0.0830816	8	premotor cortex					57	R_TE2a_ROI	-0.0481795	0.0393093	14	lateral temporal cortex
	58	L_PeEc_ROI	0.0709732	0.036311	13	medial temporal cortex					58	R_31pd_ROI	-0.0633551	-0.0298948	18	posterior cingulate cortex
	59	L_FOP2_ROI	-0.0289466	-0.0467716	12	insular and frontal opercular cortex					59	R_STSvp_ROI	-0.0545228	0.0249027	11	auditory association cortex
	60	L_p32_ROI	-0.0630161	-0.0957212	19	anterior cingulate and medial prefrontal cortex					60	R_pOFC_ROI	-0.0364263	0.0682253	20	orbital and polar frontal cortex
	61	L_OP2.3_ROI	-0.0551865	-0.0683519	9	posterior opercular cortex					61	R_52_ROI	-0.0219078	-0.0808987	12	insular and frontal opercular cortex
	62	L_pOFC_ROI	-0.0315468	0.0330888	20	orbital and polar frontal cortex					62	R_PI_ROI	-0.107863	-0.0116358	12	insular and frontal opercular cortex
	63	L_TF_ROI	0.0247493	0.0466538	14	lateral temporal cortex					63	R_TF_ROI	-0.0440068	0.0676775	14	lateral temporal cortex
	64	L_PSL_ROI	-0.0418101	-0.0573077	15	temporo-parieto-occipital junction					64	R_d32_ROI	-0.0748673	0.0290554	19	anterior cingulate and medial prefrontal cortex
	65	L_STSvp_ROI	-0.0988166	0.0709355	11	auditory association cortex					65	R_8Av_ROI	0.0155054	-0.0453201	22	dorsolateral prefrontal cortex
	66	L_PGs_ROI	0.0698529	-0.0687962	17	inferior parietal cortex					66	R_24dv_ROI	-0.0840467	-0.0150629	7	paracentral lobular and mid cingulate cortex
	67	L_10pp_ROI	-0.0172538	-0.0141938	20	orbital and polar frontal cortex					67	R_6v_ROI	0.063209	-0.114689	8	premotor cortex
	68	L_TE2a_ROI	-0.0173382	0.0374197	14	lateral temporal cortex					68	R_5L_ROI	0.023434	-0.100856	7	paracentral lobular and mid cingulate cortex
	69	L_44_ROI	0.0408927	-0.0527821	21	inferior frontal cortex					69	R_a47r_ROI	0.0396979	-0.0393835	20	orbital and polar frontal cortex
	70	L_2_ROI	0.0151173	0.121629	6	somatosensory_motor					70	R_43_ROI	0.0284005	-0.0898677	9	posterior opercular cortex
	71	L_TPOJ1_ROI	-0.0833337	0.108944	15	temporo-parieto-occipital junction					71	R_2_ROI	0.0959896	0.0299545	6	somatosensory_motor
	72	L_43_ROI	0.0342152	-0.0457941	9	posterior opercular cortex					72	R_55b_ROI	0.0667311	-0.149433	8	premotor cortex
	73	L_5L_ROI	0.0511434	-0.129984	7	paracentral lobular and mid cingulate cortex					73	R_Pir_ROI	0.0832862	0.00284288	12	insular and frontal opercular cortex
	74	L_Pir_ROI	0.0322491	-0.0378072	12	insular and frontal opercular cortex					74	R_PGs_ROI	0.0533048	-0.0188181	17	inferior parietal cortex
	75	L_52_ROI	-0.0814561	-0.0365009	12	insular and frontal opercular cortex					75	R_PHA1_ROI	-0.0545917	0.0112468	13	medial temporal cortex
	76	L_47m_ROI	-0.039824	0.0932927	21	inferior frontal cortex					76	R_p32_ROI	-0.0450024	0.00225256	19	anterior cingulate and medial prefrontal cortex
	77	L_a47r_ROI	-0.0177226	-0.0502341	20	orbital and polar frontal cortex					77	R_p24_ROI	-0.0668689	-0.0324654	19	anterior cingulate and medial prefrontal cortex
	78	L_24dv_ROI	-0.0817289	-0.0955197	7	paracentral lobular and mid cingulate cortex					78	R_TPOJ1_ROI	-0.0661205	0.0743874	15	temporo-parieto-occipital junction
	79	L_13l_ROI	-0.0178823	0.0859644	20	orbital and polar frontal cortex					79	R_p10p_ROI	0.0433416	-0.0213513	20	orbital and polar frontal cortex
	80	L_s6.8_ROI	0.0357543	-0.133948	22	dorsolateral prefrontal cortex					80	R_s6.8_ROI	-0.0159775	-0.124874	22	dorsolateral prefrontal cortex
	81	L_p24_ROI	-0.0778408	-0.0738329	19	anterior cingulate and medial prefrontal cortex					81	R_PoI2_ROI	0.0501785	-0.0253677	12	insular and frontal opercular cortex
	82	L_PHA1_ROI	-0.0438561	0.06926	13	medial temporal cortex					82	R_13l_ROI	-0.0053311	0.0506945	20	orbital and polar frontal cortex
	83	L_p10p_ROI	0.0385214	0.00915955	20	orbital and polar frontal cortex					83	R_PreS_ROI	-0.0983494	0.0345787	13	medial temporal cortex
	84	L_STV_ROI	-0.0439635	0.00137362	15	temporo-parieto-occipital junction					84	R_PFcm_ROI	0.0339664	-0.0639008	9	posterior opercular cortex
	85	L_8BM_ROI	-0.0857048	-0.0512933	22	dorsolateral prefrontal cortex					85	R_FOP1_ROI	-0.0105879	-0.0873604	9	posterior opercular cortex
	86	L_PreS_ROI	-0.0469639	0.0167485	13	medial temporal cortex					86	R_8BM_ROI	-0.0971843	-0.0304863	22	dorsolateral prefrontal cortex
	87	L_AVI_ROI	-0.025418	-0.00586512	12	insular and frontal opercular cortex					87	R_8C_ROI	-0.0170291	0.0850614	22	dorsolateral prefrontal cortex
	88	L_i6.8_ROI	0.0126719	-0.0749645	22	dorsolateral prefrontal cortex					88	R_44_ROI	0.0204959	-0.018369	21	inferior frontal cortex
	89	L_PoI2_ROI	0.043055	-0.0695318	12	insular and frontal opercular cortex					89	R_AVI_ROI	-0.0321576	-0.0114711	12	insular and frontal opercular cortex
	90	L_8C_ROI	-0.0343984	-0.0314088	22	dorsolateral prefrontal cortex					90	R_33pr_ROI	-0.105763	-0.0447464	19	anterior cingulate and medial prefrontal cortex
	91	L_SCEF_ROI	-0.110542	-0.0513631	7	paracentral lobular and mid cingulate cortex					91	R_PHA2_ROI	-0.0157995	0.0259295	13	medial temporal cortex
	92	L_a32pr_ROI	-0.11768	-0.0613442	19	anterior cingulate and medial prefrontal cortex					92	R_23d_ROI	-0.113381	-0.0147245	18	posterior cingulate cortex
	93	L_IFSp_ROI	-0.023571	0.0392541	21	inferior frontal cortex					93	R_PoI1_ROI	-0.00447581	-0.0259524	12	insular and frontal opercular cortex
	94	L_FOP1_ROI	-0.0354597	-0.00781511	9	posterior opercular cortex					94	R_TE1p_ROI	-0.056886	0.10023	14	lateral temporal cortex
	95	L_a10p_ROI	0.0171234	0.00391749	20	orbital and polar frontal cortex					95	R_IFJa_ROI	-0.0126016	0.0356152	21	inferior frontal cortex
	96	L_PHA2_ROI	-0.000285827	0.0995154	13	medial temporal cortex					96	R_STV_ROI	-0.00233346	0.0807887	15	temporo-parieto-occipital junction
	97	L_PFcm_ROI	0.0360259	-0.00244447	9	posterior opercular cortex					97	R_7PC_ROI	0.0634496	-0.133244	16	superior parietal cortex
	98	L_23d_ROI	-0.0865239	-0.0198199	18	posterior cingulate cortex					98	R_i6.8_ROI	-0.0369247	-0.0198502	22	dorsolateral prefrontal cortex
	99	L_TE1p_ROI	-0.0366101	0.0787463	14	lateral temporal cortex					99	R_11l_ROI	-0.030303	0.053704	20	orbital and polar frontal cortex
	100	L_IFJa_ROI	-0.0982195	0.117814	21	inferior frontal cortex					100	R_MT_ROI	0.0395706	0.0292652	5	mt_plus
	101	L_PoI1_ROI	-0.0464288	-0.0212798	12	insular and frontal opercular cortex					101	R_a32pr_ROI	-0.0650068	-0.0437574	19	anterior cingulate and medial prefrontal cortex
	102	L_POS1_ROI	0.0570765	-0.0892062	18	posterior cingulate cortex					102	R_IFSp_ROI	0.0463572	-0.0451507	21	inferior frontal cortex
	103	L_FOP3_ROI	0.00773357	0.0260537	12	insular and frontal opercular cortex					103	R_SCEF_ROI	-0.053768	-0.0359677	7	paracentral lobular and mid cingulate cortex
	104	L_33pr_ROI	-0.0695893	-0.0768084	19	anterior cingulate and medial prefrontal cortex					104	R_a10p_ROI	0.0501973	-0.0368288	20	orbital and polar frontal cortex
	105	L_MT_ROI	0.0950476	0.115475	5	mt_plus					105	R_FOP3_ROI	0.0480044	-0.0048465	12	insular and frontal opercular cortex
	106	L_FOP5_ROI	-0.10137	0.00532514	12	insular and frontal opercular cortex					106	R_PHA3_ROI	0.00705344	-0.0122013	13	medial temporal cortex
	107	L_MI_ROI	0.00532498	-0.0202642	12	insular and frontal opercular cortex					107	R_PFt_ROI	0.0379098	0.069457	17	inferior parietal cortex
	108	L_p24pr_ROI	-0.0588895	-0.100256	19	anterior cingulate and medial prefrontal cortex					108	R_POS1_ROI	0.0200091	0.0217406	18	posterior cingulate cortex
	109	L_7PC_ROI	-0.00564315	-0.117853	16	superior parietal cortex					109	R_MI_ROI	0.0592578	-0.0128109	12	insular and frontal opercular cortex
	110	L_p47r_ROI	0.00108622	-0.0238532	21	inferior frontal cortex					110	R_FOP5_ROI	-0.106663	0.0234452	12	insular and frontal opercular cortex
	111	L_PHA3_ROI	-0.00700631	0.0817864	13	medial temporal cortex					111	R_TE2p_ROI	-0.073093	0.0900827	14	lateral temporal cortex
	112	L_PFm_ROI	0.0677959	-0.092333	17	inferior parietal cortex					112	R_p24pr_ROI	-0.101537	-0.0318495	19	anterior cingulate and medial prefrontal cortex
	113	L_FFC_ROI	-0.0267947	0.0744261	4	ventral stream visual cortex					113	R_FFC_ROI	-0.0213904	0.0883621	4	ventral stream visual cortex
	114	L_TE2p_ROI	-0.0214523	0.0669474	14	lateral temporal cortex					114	R_p47r_ROI	0.0422153	-0.0328102	21	inferior frontal cortex
	115	L_11l_ROI	-0.061332	0.0673445	20	orbital and polar frontal cortex					115	R_7AL_ROI	0.0850765	-0.0379035	16	superior parietal cortex
	116	L_p32pr_ROI	-0.10591	-0.0197699	19	anterior cingulate and medial prefrontal cortex					116	R_V4t_ROI	0.0107758	0.0574065	5	mt_plus
	117	L_VVC_ROI	-0.0512497	0.0621701	4	ventral stream visual cortex					117	R_MST_ROI	0.0115513	0.0234433	5	mt_plus
	118	L_V4t_ROI	0.0990734	0.103891	5	mt_plus					118	R_IP1_ROI	0.100673	0.0219625	17	inferior parietal cortex
	119	L_a9.46v_ROI	0.0152524	-0.083876	22	dorsolateral prefrontal cortex					119	R_5mv_ROI	-0.0335864	-0.0844668	7	paracentral lobular and mid cingulate cortex
	120	L_IP1_ROI	0.0316547	0.0660093	17	inferior parietal cortex					120	R_a24pr_ROI	-0.0835504	-0.0642206	19	anterior cingulate and medial prefrontal cortex
	121	L_MST_ROI	0.0894926	0.0464177	5	mt_plus					121	R_31a_ROI	-0.0667586	-0.00485186	18	posterior cingulate cortex
	122	L_FOP4_ROI	-0.0181839	0.00132536	12	insular and frontal opercular cortex					122	R_PFm_ROI	0.00610391	-0.00705483	17	inferior parietal cortex
	123	L_a24pr_ROI	-0.0552426	-0.0291429	19	anterior cingulate and medial prefrontal cortex					123	R_p32pr_ROI	-0.0717692	-0.0108037	19	anterior cingulate and medial prefrontal cortex
	124	L_9.46d_ROI	-0.00262518	0.0387304	22	dorsolateral prefrontal cortex					124	R_VVC_ROI	-0.0142221	0.00596513	4	ventral stream visual cortex
	125	L_IFJp_ROI	-0.0793709	0.147504	21	inferior frontal cortex					125	R_RSC_ROI	-0.121819	0.0599568	18	posterior cingulate cortex
	126	L_RSC_ROI	-0.104165	-0.0573902	18	posterior cingulate cortex					126	R_PSL_ROI	0.0269492	-0.110968	15	temporo-parieto-occipital junction
	127	L_31a_ROI	-0.0265742	-0.0708982	18	posterior cingulate cortex					127	R_IFJp_ROI	-0.0520944	0.121857	21	inferior frontal cortex
	128	L_p9.46v_ROI	0.0113867	-0.0160406	22	dorsolateral prefrontal cortex					128	R_PFop_ROI	0.0540497	-0.0480287	17	inferior parietal cortex
	129	L_7AL_ROI	0.066798	-0.103175	16	superior parietal cortex					129	R_p9.46v_ROI	0.0438932	-0.0627174	22	dorsolateral prefrontal cortex
	130	L_PFt_ROI	-0.0349371	0.103653	17	inferior parietal cortex					130	R_6ma_ROI	0.0393562	-0.0573007	7	paracentral lobular and mid cingulate cortex
	131	L_6ma_ROI	-0.0346945	-0.15509	7	paracentral lobular and mid cingulate cortex					131	R_TPOJ3_ROI	0.0709545	0.00290686	15	temporo-parieto-occipital junction
	132	L_5mv_ROI	-0.0138725	-0.0517046	7	paracentral lobular and mid cingulate cortex					132	R_TPOJ2_ROI	-0.0192006	0.0594113	15	temporo-parieto-occipital junction
	133	L_6a_ROI	-0.053186	0.110502	8	premotor cortex					133	R_6a_ROI	0.00017291	0.154904	8	premotor cortex
	134	L_VIP_ROI	0.0755709	-0.0615901	16	superior parietal cortex					134	R_VIP_ROI	0.0717256	-0.0342604	16	superior parietal cortex
	135	L_FEF_ROI	-0.0442572	-0.0696663	8	premotor cortex					135	R_FOP4_ROI	-0.0229684	0.00522235	12	insular and frontal opercular cortex
	136	L_TPOJ2_ROI	-0.044223	0.0255235	15	temporo-parieto-occipital junction					136	R_FST_ROI	-0.0356009	0.0472372	5	mt_plus
	137	L_TPOJ3_ROI	0.045691	-0.0130673	15	temporo-parieto-occipital junction					137	R_FEF_ROI	0.0325794	-0.0637759	8	premotor cortex
	138	L_PFop_ROI	0.0674677	-0.0748006	17	inferior parietal cortex					138	R_9.46d_ROI	0.0340717	-0.00792521	22	dorsolateral prefrontal cortex
	139	L_6r_ROI	-0.0724523	0.042518	8	premotor cortex					139	R_a9.46v_ROI	0.0518192	-0.00905353	22	dorsolateral prefrontal cortex
	140	L_PEF_ROI	-0.0315937	0.040583	8	premotor cortex					140	R_PCV_ROI	0.00578359	-0.0407733	18	posterior cingulate cortex
	141	L_PCV_ROI	0.0579643	-0.037068	18	posterior cingulate cortex					141	R_6r_ROI	-0.00210417	-0.0224755	8	premotor cortex
	142	L_FST_ROI	0.0896114	0.0036527	5	mt_plus					142	R_VMV1_ROI	-0.0870751	0.0459885	4	ventral stream visual cortex
	143	L_VMV1_ROI	-0.0636198	0.0553548	4	ventral stream visual cortex					143	R_PH_ROI	-0.0353222	0.117342	5	mt_plus
	144	L_LIPv_ROI	0.0886943	0.0331814	16	superior parietal cortex					144	R_PEF_ROI	0.0447946	-0.0331655	8	premotor cortex
	145	L_VMV3_ROI	0.0311926	0.0221947	4	ventral stream visual cortex					145	R_V6A_ROI	0.127922	-0.0351706	3	dorsal stream visual cortex
	146	L_LO3_ROI	0.0919189	0.0730284	5	mt_plus					146	R_LO3_ROI	0.104504	0.0673862	5	mt_plus
	147	L_IPS1_ROI	0.101046	0.0654792	3	dorsal stream visual cortex					147	R_VMV3_ROI	-0.0242546	-0.0320676	4	ventral stream visual cortex
	148	L_VMV2_ROI	-0.0468634	0.0639357	4	ventral stream visual cortex					148	R_LIPv_ROI	0.0528655	0.046928	16	superior parietal cortex
	149	L_PH_ROI	0.0672345	0.0776037	5	mt_plus					149	R_AIP_ROI	0.0748586	0.119955	16	superior parietal cortex
	150	L_V6A_ROI	0.12511	-0.0606071	3	dorsal stream visual cortex					150	R_VMV2_ROI	-0.034483	0.0267284	4	ventral stream visual cortex
	151	L_AIP_ROI	0.0102005	0.12924	16	superior parietal cortex					151	R_IPS1_ROI	0.065252	0.150188	3	dorsal stream visual cortex
	152	L_PIT_ROI	0.100153	0.0841619	4	ventral stream visual cortex					152	R_ProS_ROI	-0.073732	0.0889315	18	posterior cingulate cortex
	153	L_IP2_ROI	0.0713188	0.123011	17	inferior parietal cortex					153	R_V6_ROI	0.09889	-0.00965696	3	dorsal stream visual cortex
	154	L_ProS_ROI	-0.0743826	-0.0295953	18	posterior cingulate cortex					154	R_IP2_ROI	-0.00109308	0.108507	17	inferior parietal cortex
	155	L_V6_ROI	0.0770826	0.0449092	3	dorsal stream visual cortex					155	R_LO2_ROI	0.0324882	0.0804294	5	mt_plus
	156	L_IFSa_ROI	0.035399	-0.0240426	21	inferior frontal cortex					156	R_PIT_ROI	0.0085498	0.0965005	4	ventral stream visual cortex
	157	L_LO2_ROI	0.0965716	0.130972	5	mt_plus					157	R_46_ROI	0.0368572	-0.0209777	22	dorsolateral prefrontal cortex
	158	L_V3CD_ROI	0.121845	0.0720845	5	mt_plus					158	R_V7_ROI	0.136907	-0.0219554	3	dorsal stream visual cortex
	159	L_LO1_ROI	0.13691	0.0617222	5	mt_plus					159	R_23c_ROI	-0.0730267	-0.0686488	18	posterior cingulate cortex
	160	L_POS2_ROI	0.129258	-0.0854111	18	posterior cingulate cortex					160	R_IFSa_ROI	0.048886	-0.0760238	21	inferior frontal cortex
	161	L_7Pm_ROI	0.0674254	-0.0592522	16	superior parietal cortex					161	R_MIP_ROI	0.0897276	0.140765	16	superior parietal cortex
	162	L_DVT_ROI	0.103368	-0.0899981	18	posterior cingulate cortex					162	R_7Pm_ROI	0.0574105	-0.0644733	16	superior parietal cortex
	163	L_23c_ROI	-0.0751337	-0.0444699	18	posterior cingulate cortex					163	R_LIPd_ROI	0.0506585	0.122961	16	superior parietal cortex
	164	L_V7_ROI	0.135329	-0.0191501	3	dorsal stream visual cortex					164	R_LO1_ROI	0.0868099	0.0337737	5	mt_plus
	165	L_46_ROI	-0.0273783	-0.0816043	22	dorsolateral prefrontal cortex					165	R_DVT_ROI	0.116764	-0.0257872	18	posterior cingulate cortex
	166	L_V8_ROI	0.100281	0.0698804	4	ventral stream visual cortex					166	R_V3CD_ROI	0.0682368	0.0686888	5	mt_plus
	167	L_LIPd_ROI	0.0926849	0.094765	16	superior parietal cortex					167	R_POS2_ROI	0.120063	-0.073831	18	posterior cingulate cortex
	168	L_MIP_ROI	0.047628	0.0918231	16	superior parietal cortex					168	R_V8_ROI	0.0144453	0.0237451	4	ventral stream visual cortex
	169	L_V3B_ROI	0.0860871	0.0700163	3	dorsal stream visual cortex					169	R_PHT_ROI	-0.0392553	0.0319088	14	lateral temporal cortex
	170	L_IP0_ROI	0.103447	0.117514	17	inferior parietal cortex					170	R_IP0_ROI	0.0902594	0.14366	17	inferior parietal cortex
	171	L_V4_ROI	0.124242	0.0842226	2	early visual cortex					171	R_7Am_ROI	0.035589	-0.0886302	16	superior parietal cortex
	172	L_PHT_ROI	-0.0287338	0.0114883	14	lateral temporal cortex					172	R_V4_ROI	0.0912288	0.0971764	2	early visual cortex
	173	L_7Am_ROI	0.0800051	-0.0389652	16	superior parietal cortex					173	R_PGp_ROI	0.0932854	-0.0238211	17	inferior parietal cortex
	174	L_V3_ROI	0.123558	0.101359	2	early visual cortex					174	R_PF_ROI	0.0579601	-0.134821	17	inferior parietal cortex
	175	L_PF_ROI	-0.00383573	-0.0979302	17	inferior parietal cortex					175	R_V3B_ROI	0.102758	0.132312	3	dorsal stream visual cortex
	176	L_PGp_ROI	0.128891	-0.00730354	17	inferior parietal cortex					176	R_7PL_ROI	0.0530729	-0.0762581	16	superior parietal cortex
	177	L_V2_ROI	0.041492	0.11663	2	early visual cortex					177	R_V3_ROI	0.114009	0.121105	2	early visual cortex
	178	L_7PL_ROI	0.101851	-0.101057	16	superior parietal cortex					178	R_V2_ROI	0.0113688	0.109074	2	early visual cortex
	179	L_V3A_ROI	0.130813	0.0625854	3	dorsal stream visual cortex					179	R_V3A_ROI	0.170001	0.015013	3	dorsal stream visual cortex
	180	L_V1_ROI	-0.0164008	0.0870844	1	primary visual cortex					180	R_V1_ROI	0.00634218	0.0644701	1	primary visual cortex
